# Supplementary material for: Unraveling the regulatory network of miRNA expression in Potato Y virus-infected of Nicotiana benthamiana using integrated small RNA and transcriptome sequencing
Source: Front Genet. 2024 Jan 8;14:1290466. doi: 10.3389/fgene.2023.1290466 (PMC10800900; doi:10.3389/fgene.2023.1290466)
Supplement: Supplementary file 1 [file Table2.XLSX]

## Sheet: Sheet1
Category		known.miRNA.categorys		novel id	consensus mature sequence	consensus star sequence
CK-Leaf	repeat1	88		novel1	auuucggaccaggcuucauucccc	gaaugcugucugguucgaaac
				novel2	ggggauguagcucagauggua	accggucucaguaguucuuaucca
	repeat2	85		novel3	ucggaccaggcuucauucccc	gaaugcugucugguucgaaac
				novel4	ucggaccaggcuucauucccc	agaauguugucugguucgugac
	repeat3	84		novel5	ucggaccaggcuucauucccc	agaauguugucugguucgugac
				novel6	ucggaccaggcuucauucccc	uuauggaucaugaguuaguguug
CK-stem	repeat1	69		novel7	aguauaucgguccagcauaauaug	auucugcugaacggugucuguugc
				novel8	auauauguucucaggucgccc	ggcaaccuaagaucauaugu
	repeat2	91		novel9	aagcugccgaccuauggauucc	guugcauaugucaggagcuuc
				novel10	uugcauaugucaggagcuuca	agcugcugaccuauggauucc
	repeat3	97		novel11	uuuccaauuccacccauuccua	gguauugguggguuggaaagc
				novel12	uugauacgcaccugaaucggc	cgauuuggguuuguaucaaac
CK-Root	repeat1	88		novel13	uuuugucuuuccgaugccuccc	ggaggugucuaaagauaaagu
				novel14	ucgauaaaccucugcauccagc	uggaggcagcgguucaucgauc
	repeat2	90		novel15	cgacuaagggcuaucucgacc	ucaagauugaccuuagucaggc
				novel16	uuagauucacgcacaaacuc	cguuugugcgugaaucugaca
	repeat3	94		novel17	aucagaucauguggcaguaucacc	ugaagcugccagcaugaucua
				novel18	aguauaucggucuaguauaauaug	uaauauacuggaguuacaac
PVY-Leaf	repeat1	93		novel19	aaggauaagaucuacguacacacu	uugauguuguuaaaacuu
				novel20	guuucuuuugucgauugucau	auaaucgacauuagacacucg
	repeat2	100		novel21	uuauuaaauccgucguuacguaac	auguaacggucgauuugguguggu
				novel22	gaggauuguugcaugaagcacu	guguucauguuauaauucuca
	repeat3	102		novel23	uuuggcauucuguccaccucc	agggggccagagugcgaaacu
				novel24	aaugggaaccguaggaugaaga	uuuugucccaggucuccauuu
PVY-Stem	repeat1	87		novel25	aaugggaaccguaggaugaaga	uuuugucccaggucuccauuu
				novel26	caugugcucuugcucuccagc	uggagaagcagggcacaugcu
	repeat2	98		novel27	cgauguuggugagguucaauc	uugagucgcgccaauaucacu
				novel28	uggaggccguagauugaaug	uaucaaucuagacccuccauc
	repeat3	96		novel29	aucuugggggauuggggaacgugu	auuguucuuccuuuauucaacgcuu
				novel30	augugcucuugcucuccagc	uggagaagcagggcacaugcu
PVY-Root	repeat1	102		novel31	ugcucacuucucuugcugucauc	ugacagaagagagugagcac
				novel32	uauuugaugggcguggcagau	ucugccaccccaaucaaaucu
	repeat2	110		novel33	aggauuguugcaugaagcauu	guguucauguuauaauucuca
				novel34	cuuuagucgauguguucuca	gagaacacuagauuaaagucc
	repeat3	102		novel35	agcauuaagccgucguucuua	uaagaaccauugccuagugcuag
				novel36	ucaugcuaucccuucggacuc	uccaaacggaucgcauugauc
				novel37	aucuuccuuaacugccuaaacgug	augaacauuggugagugggggguua
				novel38	guaaaaaaacuuauucacgug	cgugaauaaguuuuuuua
				novel39	aggacugcgccagaacacugcugc	agaggaccacucuggccgcggucc
				novel40	uggauuuugggaaaaauggga	ucauuuuuccgcuuuauccauu
				novel41	aaaagggcuugcucucuaagacgu	acucaggaguggagugcuggaagu
				novel42	auuacugaucucagaccacgcuug	agcgauacacuggguauuagaggu
				novel43	uaucugauuggcguggcagau	cugccaccccacucagaucug
				novel44	aaggugacggguugacuagacggu	gguucgaucccgguuuauuucugg
				novel45	aucugucagaggcuaaaggauuua	gaaugcugagcuuacuaca
				novel46	ugggcgccauagauugaaug	aucaaucuagaccuuccauu
				novel47	aaacgaucggguaccuucaagucg	aagagguuguacgacccuuguagu
				novel48	uaucugauuggcguggcagau	cugccaccccauucagaucug
				novel49	uuaaaaucgcgcuauacuuuaacg	uuaaaguauagcgcgguuuaaaac
				novel50	cagaucugccugcaaauuucu	aagcgguggucuggauuucauuuc
				novel51	acucuugucggauccuccaaaagu	auuuuagaggauccgacaugcauc
				novel52	uuuugucuuuccgaugacuccc	gaggugucuaaagauaaaagu
				novel53	ccuuagucgaguguucuua	gagaacacucgaucaagg
				novel54	aucaugcgaucucuucggauu	uccagagggaucgcauugauc
				novel55	uaaucuguauccugagguuu	gcccuugggaugcagauuacc
				novel56	ucugccgcuuagaaaaguuug	aaccuuucuaggcgacauaaug
				novel57	auauuaugcuggaacuuucgaugu	uugaaguuccaacauaauaug
				novel58	aagggcuagcuaguucucagacug	aucgaaaaguaguugguguuuguaa
				novel59	aaaaaucuggaucccggaaguggc	aaugcugggaauuccugaaguuuc
				novel60	augggccgugacaagaugaucaga	auuucuuaucacgccaucauggau
				novel61	auuuucggguucugcaauuuuagc	aaagucugcgaaaccaga
				novel62	ucuuggucauguguuuuc	agagagguagucaagaacu
				novel63	uguggaguaauguuguggaga	ucuccacaacauuacuccaca
				novel64	ucuuuccuaugccacccauucc	ggagugggugggguggaaaga
				novel65	uuuggcauucuguccaccucc	agggggccagagugccaaacu
				novel66	uuucucuuugacacagugccg	gcauuugucauugagaaaaa
				novel67	auuguaacugaaagagacuag	agucucuuucaguuacaauuc
				novel68	uuucucuuuggcaugauuugg	agcacaugccauugagaaaac
				novel69	ucuuagucgaguguucuca	caagaacacucgauuaaga
				novel70	ucuuagucgaguguucuua	agaacacucuauuaagauc
				novel71	uccuggggcuguagccgg	ugugaacaccccaaaugacg
				novel72	agguauuggccugguucacucaga	uugagccaugccaauaucuca
				novel73	uaucagacuagccucucacccgga	accccgagcggcuagucugauaag
				novel74	ugaggcaucccgggauagacuagg	auaucccgagggaagaaucaagcu
				novel75	uaguugaccgacuuuugacaaa	ugucuaaaauuucaacuagg
				novel76	aucccgaucuccggacucgucgag	cgagaccccgaggacgggaaga
				novel77	uugcacuggguacaacug	guugcaccagaugcaagu
				novel78	uuuccuuuuggcacgacgcuga	aguguuugccgaaaugaaacg
				novel79	aacuucagcauucuaguagacggg	uucaacucuggaacugaaguuuu
				novel80	uuugugcgugauucugacaac	uuagauucacgcacaaacucg
				novel81	ucugggaauggagcugaucc	aucugcuuugaggaucagaac
				novel82	auauugaucuguugcuaaaaggcu	auuguuggugaacuaaucaaauug
				novel83	uuggcuugugucucccuuaugg	aauggagacacuuguuaaaugagu
				novel84	auuugcucguucacucucgcgugc	agagagugaacgagcuauugagga
				novel85	aaugggaaccguaggaugaaga	uucgucacaggucuccauuuu
				novel86	uguugcacucuguuucccuua	aagguuuuuaacgaggcaacaacu
				novel87	aacugcuguugcucgacgauaauc	gcugcgucagcaauugcagcaguagg
				novel88	cuggcaucgaugaagaacc	auugauauggaauguuaugu
				novel89	aggauguguauuuagauucagacg	uuuuaaucuuaauacacaucuuaa
				novel90	uugcccuuucugcagaaccaga	uggucaauugcagcuaaaug
				novel91	ccuuagucgaguguucuuc	agaaaacaugacuaaaguc
				novel92	uugcacuggguacaacug	guugcaccagaugcaagu
				novel93	auaauaugcuggaccggucucugu	auaccgauccaacauaauauacug
				novel94	uuuacguacucuaggagcuuuag	aaagcuccuagaguacguaaaac
				novel95	uuuacguacucuaggagcuuu	agcuccuagaguacguaaagc
				novel96	aauggggaucguuggaug	uccaaaauuuccauuuuu
				novel97	uucacgcuggcacgauaccgag	gugucugccaaccugaaaagu
				novel98	aaauuauaccgucaacuaaacaug	uuugguugaugguauaaauuuauc
				novel99	uuagucgaaguguucucc	agaacacucgguuaagg
				novel100	aaaugaguucucuuuacaccug	ugugaagagaacucauuugau
				novel101	auuccggucugguucuggcggguc	uucucccgaaccguuagcacuggg
				novel102	uuagucgaaguguucucc	agaacauccaauuaagg
				novel103	aauugaugggcugugaugggcauc	uugcuugucgcggcccauuaguuuu
				novel104	acaaauuaugacguagacucgacc	augagucucaaagagucauacuuugugu
				novel105	aauagacguaugauauuaacugga	ucuaguuaauauuauaggccu
				novel106	auaggucugaggcuguuggucuuc	aggccaauuuuggccuucgccuucgu
				novel107	aggacugcgccagaacacugcugc	aguuagucuggcccgguccuag
				novel108	uugcagcaugaaucguugaccg	guuaacauucaugugacaauc
				novel109	uuauuccgggacucgaaucg	agucuagucucgacauaaug
				novel110	aaaucucucugaucguugaccaag	uggcaaaaaauuaguugagauggauaa
				novel111	acuuuacgacuuuaggcaacgcuu	guguggcuuaagaugccaagaagugu
				novel112	ucuuggucauguguuuuc	gagaacacaugaucgaggccc
				novel113	uuagucgacguguucucu	agaacacuuuaacuaagg
				novel114	agugggucuguggaggguagugug	cacaacgaugacgaggaccuaauag
				novel115	auuauacuggaccgaucucuguugc	auaucgguccaggauaacaugcug
				novel116	accuuauucguguguucu	aacacaugacuaagauua
				novel117	uuucacgcuggcacgauacc	cauuugccaacgugaaaag
				novel118	auuaaggugguggaaugu	uuucccuuuuuaauuuau
				novel119	aguauaucggucuaguauaauaug	augguggaacuuuccguguguugg
				novel120	caggaccggguuagacgc	guuugggcuugguucuggu
				novel121	cauugaucguguguuuucuuc	agaaaaaacaguuaauguu
				novel122	uuuggagugaagggagcucga	gaguugccauuuaaaug
				novel123	acuggccccuacugugaaccugcc	gacggguuuaaacggguaggacca
				novel124	aucugaugugguaggacccguu	cggccccugccaauucagagcg
				novel125	aauccgucgcuaauucugcuuagc	ugucucaaagagcuuagcaacgagcaaau
				novel126	aauggggaucguuggaug	ucaaaaaaucucuauuuu
				novel127	uaccugguugguccugcc	cuagaccaaugcuggauaag
				novel128	aacggucggaaaucauggaauucc	aaaauaauuuccgaccgcauc
				novel129	ggggauguagcucagaugguagag	cugaaucuuguacucucuga
				novel130	uuuggagugaagggagcucga	gaguugccauuuaaaug
				novel131	aguucuagggcugaaguuucauag	aauucagcucuagaguugaaauu
				novel132	ggaauguuggcuggcucgaca	uugaguuuuucuguuucug
				novel133	aauccggucuaagaguaugaaguc	cuucauacucuugaccgacuuau
				novel134	auuauuccgggacucgaaucgagu	uggauuugaguuucgaaauaacau
				novel135	aauccggucuaagaguaugaaguc	cuucauacucuugaccgacuuau
				novel136	aaugaagacugauccaagauc	ucuuucgaugucuuuuuucu
				novel137	uaccugguugguccugcc	cuggauuagcuuuagaaa
				novel138	aaggaugugauguagauagccuac	gugcacaaggcauucauucaugc
				novel139	ggguagaauauucucauuua	gauucgggagugcucuu
				novel140	uugagcggcagagguagcauc	uguuccaauucugccugccaaca
				novel141	uuggacaaaaggauuacagaaaaua	cauucugggaguauuuuguucauac
