# Supplementary material for: Unraveling the regulatory network of miRNA expression in Potato Y virus-infected of Nicotiana benthamiana using integrated small RNA and transcriptome sequencing
Source: Front Genet. 2024 Jan 8;14:1290466. doi: 10.3389/fgene.2023.1290466 (PMC10800900; doi:10.3389/fgene.2023.1290466)
Supplement: Supplementary file 2 [file Table3.XLSX]

## Sheet: Sheet1
	Case	Control	Up_diff	Down_diff	Total_diff(pValue<0.05&|log2FC|>1)	miRNA with target	target mRNAs	sites
	PVY_Root	CK_Root	19	5	24	15	119	125
	PVY_Stem	CK_Stem	7	2	9	4	17	17
	PVY_Leaf	CK_Leaf	25	2	27	19	190	212
	sum total		41	9	60	39	326	354
