# Supplementary material for: Unraveling the regulatory network of miRNA expression in Potato Y virus-infected of Nicotiana benthamiana using integrated small RNA and transcriptome sequencing
Source: Front Genet. 2024 Jan 8;14:1290466. doi: 10.3389/fgene.2023.1290466 (PMC10800900; doi:10.3389/fgene.2023.1290466)
Supplement: Supplementary file 7 [file Table6.XLSX]

## Sheet: Sheet1
miRNA	Forward primer sequence	Reverse primer sequence（miRNA 1st Strand cDNA Synthesis Kit）（The reverse primer used is the universal primer included in the kit）
miRNA13	GGAGGTGTCTAAAGATAAAGT	Universal reverse Q primer
miRNA40	TGGATTTTGGGAAAAATGGGA	Universal reverse Q primer
miRNA20	ATAATCGACATTAGACACTCG	Universal reverse Q primer
miRNA398a	TATGTTCTCAGGTCGCCCCTG	Universal reverse Q primer
miRNA390a	AAGCTCAGGAGGGATAGCACC	Universal reverse Q primer
Novel10	AGCTGCTGACCTATGGATTCC	Universal reverse Q primer
Novel32	GGAATGTTGGCTGGCTCGACA	Universal reverse Q primer
miR-390a	AAGCTCAGGAGGGATAGCACC	Universal reverse Q primer
miR-168d	TCGCTTGGTGCAGGTCGGGAA	Universal reverse Q primer
Novel43	CTGCCACCCCACTCAGATCTG	Universal reverse Q primer
miR477a-5p	CCTCTCCCTCAAGGGCTTCTC	Universal reverse Q primer
PVY-CP	Primer sequence
PVY-Q-F	GATTTGCCTAAGGGTTGGTTTCG
PVY-Q-R	GATGAATGGGCTTATGGTTTGGTG
β-Actin QF	CAAGGAAATCACCGCTTTGG
β-Actin QR	AAGGGATGCGAGGATGGA
