# Supplementary material for: Unraveling the regulatory network of miRNA expression in Potato Y virus-infected of Nicotiana benthamiana using integrated small RNA and transcriptome sequencing
Source: Front Genet. 2024 Jan 8;14:1290466. doi: 10.3389/fgene.2023.1290466 (PMC10800900; doi:10.3389/fgene.2023.1290466)
Supplement: Supplementary file 8 [file Table4.XLSX]

## Sheet: Sheet1
Leaf-miRNA_id	gene_symbol	description	Stem-miRNA_id	gene_symbol	description	Root-miRNA_id	gene_symbol	description
novel40_mature			novel40_mature			novel40_mature
novel72_mature			sly-miR395a>sly-miR395b			novel43_star	At1g18900	Pentatricopeptide repeat-containing protein At1g18900
novel72_mature	At1g05670	Pentatricopeptide repeat-containing protein At1g05670, mitochondrial	sly-miR395a>sly-miR395b	ST3	Low affinity sulfate transporter 3	novel43_star	SPAC3H5.08c	Uncharacterized WD repeat-containing protein C3H5.08c
novel9_mature	CPR5	Protein CPR-5	sly-miR395a>sly-miR395b	KIN14C	Kinesin-like protein KIN-14C	novel43_star	At5g41620	Uncharacterized protein At5g41620
novel9_mature	CPR5	Protein CPR-5	sly-miR395a>sly-miR395b	RPPL1	Putative disease resistance RPP13-like protein 1	novel43_star
novel9_mature	PCMP-H92	Pentatricopeptide repeat-containing protein At5g16860	sly-miR395a>sly-miR395b	TAR4	Tryptophan aminotransferase-related protein 4	novel43_star	RPN2B	26S proteasome non-ATPase regulatory subunit 1 homolog B
novel9_mature			sly-miR395a>sly-miR395b	KIP1	Kinase-interacting protein 1	novel43_star	RPN2B	26S proteasome non-ATPase regulatory subunit 1 homolog B
novel9_mature	At1g47380	Probable protein phosphatase 2C 12	sly-miR395a>sly-miR395b	SULTR2	Sulfate transporter 2.1	novel43_star
novel9_mature			sly-miR395a>sly-miR395b			novel43_star	SRF6	Protein STRUBBELIG-RECEPTOR FAMILY 6
nta-miR167a>nta-miR167b>nta-miR167c	DTX49	Protein DETOXIFICATION 49	sly-miR399b			novel43_star
nta-miR167a>nta-miR167b>nta-miR167c	DTX49	Protein DETOXIFICATION 49	sly-miR399b			novel43_star	EX1	Protein EXECUTER 1, chloroplastic
nta-miR167a>nta-miR167b>nta-miR167c			novel132_mature			novel43_star	SIS8	Probable serine/threonine-protein kinase SIS8
nta-miR167a>nta-miR167b>nta-miR167c	PATROL1	Protein unc-13 homolog	novel132_mature		Guanine nucleotide-binding protein subunit beta-1	novel43_star
nta-miR167a>nta-miR167b>nta-miR167c	ARP5	Actin-related protein 5	novel132_mature	TOPP9	Serine/threonine-protein phosphatase PP1 isozyme 9	novel43_star
nta-miR167a>nta-miR167b>nta-miR167c	AHL22	AT-hook motif nuclear-localized protein 22	novel132_mature	nxt3	Putative G3BP-like protein	novel43_star	GLY3	Persulfide dioxygenase ETHE1 homolog, mitochondrial
nta-miR167a>nta-miR167b>nta-miR167c			novel132_mature	TOPP9	Serine/threonine-protein phosphatase PP1 isozyme 9	novel43_star
nta-miR167a>nta-miR167b>nta-miR167c	DOF5.7	Dof zinc finger protein DOF5.7	novel132_mature	TAC1	Transcriptional regulator TAC1	novel43_star		Acid beta-fructofuranosidase 2, vacuolar
nta-miR167a>nta-miR167b>nta-miR167c	DTX49	Protein DETOXIFICATION 49				novel43_star	PHOS32	Universal stress protein PHOS32
nta-miR167a>nta-miR167b>nta-miR167c	SPCC825.05c	PWI domain-containing protein C825.05c				novel43_star	SAM3	S-adenosylmethionine synthase 3
nta-miR167a>nta-miR167b>nta-miR167c	DTX49	Protein DETOXIFICATION 49				novel43_star	RH52	DEAD-box ATP-dependent RNA helicase 52
nta-miR167a>nta-miR167b>nta-miR167c	ARP5	Actin-related protein 5				novel43_star	SPAC3H5.08c	Uncharacterized WD repeat-containing protein C3H5.08c
novel10_star	TIFY10B	Protein TIFY 10b				novel43_star	PAE8	Pectin acetylesterase 8
nta-miR319a						novel43_star	At1g18900	Pentatricopeptide repeat-containing protein At1g18900
nta-miR319a	TCP24	Transcription factor TCP24				novel43_star	At1g50460	Hexokinase-3
nta-miR319a	TCP4	Transcription factor TCP4				novel43_star	PAE8	Pectin acetylesterase 8
nta-miR319a	TCP4	Transcription factor TCP4				novel43_star	IAA29	Auxin-responsive protein IAA29
nta-miR319a						novel43_star	At1g50460	Hexokinase-3
nta-miR319a						novel43_star	SAM3	S-adenosylmethionine synthase 3
nta-miR319a	SKD1	Protein SUPPRESSOR OF K(+) TRANSPORT GROWTH DEFECT 1				novel9_mature	CPR5	Protein CPR-5
nta-miR319a	TCP2	Transcription factor TCP2				novel9_mature	CPR5	Protein CPR-5
nta-miR319a	BIM2	Transcription factor BIM2				novel9_mature	PCMP-H92	Pentatricopeptide repeat-containing protein At5g16860
nta-miR319a	TCP24	Transcription factor TCP24				novel9_mature
nta-miR319a						novel9_mature	At1g47380	Probable protein phosphatase 2C 12
nta-miR319a	TCP2	Transcription factor TCP2				novel9_mature
nta-miR319a	SKD1	Protein SUPPRESSOR OF K(+) TRANSPORT GROWTH DEFECT 1				nta-miR168d>nta-miR168e
nta-miR319a	ARF18	Auxin response factor 18				nta-miR168d>nta-miR168e	At2g40290	Eukaryotic translation initiation factor 2 subunit alpha homolog
nta-miR319a						nta-miR168d>nta-miR168e	KEA6	K(+) efflux antiporter 6
nta-miR319a						nta-miR168d>nta-miR168e	PSKR	Phytosulfokine receptor 1
nta-miR319a	TCP4	Transcription factor TCP4				nta-miR168d>nta-miR168e
nta-miR319a	TCP4	Transcription factor TCP4				nta-miR168d>nta-miR168e	CML36	Probable calcium-binding protein CML36
nta-miR319a	TCP4	Transcription factor TCP4				nta-miR168d>nta-miR168e		Endo-1,3;1,4-beta-D-glucanase
nta-miR319a						nta-miR168d>nta-miR168e	HSP90-5	Heat shock protein 90-5, chloroplastic
nta-miR319a	TCP4	Transcription factor TCP4				nta-miR168d>nta-miR168e	DREB1D	Dehydration-responsive element-binding protein 1D
nta-miR319a	TCP4	Transcription factor TCP4				nta-miR168d>nta-miR168e	KEA4	K(+) efflux antiporter 4
nta-miR319a	TCP4	Transcription factor TCP4				nta-miR168d>nta-miR168e	CML36	Probable calcium-binding protein CML36
nta-miR390a>sly-miR390a-5p>stu-miR390-5p	PAE8	Pectin acetylesterase 8				nta-miR168d>nta-miR168e	NOP4	Nucleolar protein 4
nta-miR390a>sly-miR390a-5p>stu-miR390-5p	PED1	3-ketoacyl-CoA thiolase 2, peroxisomal				nta-miR168d>nta-miR168e
nta-miR390a>sly-miR390a-5p>stu-miR390-5p	SPBC776.05	Uncharacterized membrane protein C776.05				nta-miR168d>nta-miR168e	SKIP31	F-box protein SKIP31
nta-miR390a>sly-miR390a-5p>stu-miR390-5p	At5g05600	Probable 2-oxoglutarate-dependent dioxygenase At5g05600				nta-miR168d>nta-miR168e	NOP4	Nucleolar protein 4
nta-miR390a>sly-miR390a-5p>stu-miR390-5p	RPK2	LRR receptor-like serine/threonine-protein kinase RPK2				nta-miR168d>nta-miR168e	PBL23	Probable serine/threonine-protein kinase PBL23
nta-miR390a>sly-miR390a-5p>stu-miR390-5p	At1g67720	Probable LRR receptor-like serine/threonine-protein kinase At1g67720				novel10_star	TIFY10B	Protein TIFY 10b
nta-miR390a>sly-miR390a-5p>stu-miR390-5p	RPK2	LRR receptor-like serine/threonine-protein kinase RPK2				nta-miR390a	PAE8	Pectin acetylesterase 8
nta-miR390a>sly-miR390a-5p>stu-miR390-5p	GRF3	Growth-regulating factor 3				nta-miR390a	PED1	3-ketoacyl-CoA thiolase 2, peroxisomal
nta-miR390a>sly-miR390a-5p>stu-miR390-5p	AS	Asparagine synthetase [glutamine-hydrolyzing]				nta-miR390a	SPBC776.05	Uncharacterized membrane protein C776.05
nta-miR390a>sly-miR390a-5p>stu-miR390-5p	JRG21	Probable 2-oxoglutarate-dependent dioxygenase JRG21				nta-miR390a	At5g05600	Probable 2-oxoglutarate-dependent dioxygenase At5g05600
nta-miR390a>sly-miR390a-5p>stu-miR390-5p	SKIP35	Ankyrin repeat protein SKIP35				nta-miR390a	RPK2	LRR receptor-like serine/threonine-protein kinase RPK2
nta-miR390a>sly-miR390a-5p>stu-miR390-5p						nta-miR390a	At1g67720	Probable LRR receptor-like serine/threonine-protein kinase At1g67720
nta-miR390a>sly-miR390a-5p>stu-miR390-5p	ATJ49	Chaperone protein dnaJ 49				nta-miR390a	RPK2	LRR receptor-like serine/threonine-protein kinase RPK2
nta-miR390a>sly-miR390a-5p>stu-miR390-5p	BAM3	Leucine-rich repeat receptor-like serine/threonine-protein kinase BAM3				nta-miR390a	GRF3	Growth-regulating factor 3
nta-miR390a>sly-miR390a-5p>stu-miR390-5p						nta-miR390a	AS	Asparagine synthetase [glutamine-hydrolyzing]
nta-miR390a>sly-miR390a-5p>stu-miR390-5p	BAM3	Leucine-rich repeat receptor-like serine/threonine-protein kinase BAM3				nta-miR390a	JRG21	Probable 2-oxoglutarate-dependent dioxygenase JRG21
nta-miR390a>sly-miR390a-5p>stu-miR390-5p	AAE13	Malonate--CoA ligase				nta-miR390a	SKIP35	Ankyrin repeat protein SKIP35
nta-miR479a	ppk30	Serine/threonine-protein kinase ppk30				nta-miR390a
nta-miR482b-3p	At5g61400	Pentatricopeptide repeat-containing protein At5g61400				nta-miR390a	ATJ49	Chaperone protein dnaJ 49
nta-miR482b-3p						nta-miR390a	BAM3	Leucine-rich repeat receptor-like serine/threonine-protein kinase BAM3
nta-miR482b-3p	RPPL1	Putative disease resistance RPP13-like protein 1				nta-miR390a
nta-miR482b-3p	R1A-4	Putative late blight resistance protein homolog R1A-4				nta-miR390a	BAM3	Leucine-rich repeat receptor-like serine/threonine-protein kinase BAM3
nta-miR482b-3p	N	TMV resistance protein N				nta-miR390a	AAE13	Malonate--CoA ligase
nta-miR482b-3p	sal3	Importin subunit beta-3				nta-miR395a
nta-miR482b-3p	N	TMV resistance protein N				nta-miR395a	TAR4	Tryptophan aminotransferase-related protein 4
nta-miR482b-3p	RPPL1	Putative disease resistance RPP13-like protein 1				nta-miR395a	SULTR2	Sulfate transporter 2.1
nta-miR482b-3p						nta-miR395a
nta-miR482b-3p	RPPL1	Putative disease resistance RPP13-like protein 1				nta-miR398	MOR1	Protein MOR1
nta-miR482b-3p						nta-miR398	COX5B-2	Cytochrome c oxidase subunit 5b-2, mitochondrial
nta-miR482b-3p	R1B-16	Putative late blight resistance protein homolog R1B-16				nta-miR398	WLIM1	LIM domain-containing protein WLIM1
nta-miR6157	GTE12	Transcription factor GTE12				nta-miR398	ubp14	Ubiquitin carboxyl-terminal hydrolase 14
nta-miR6157	GTE12	Transcription factor GTE12				nta-miR398	MOR1	Protein MOR1
sly-miR164b-3p	CXE8	Probable carboxylesterase 8				nta-miR398
sly-miR164b-3p	ASMT	Acetylserotonin O-methyltransferase				nta-miR398	LSB3	LAS seventeen-binding protein 3
sly-miR167b-3p	PCMP-E5	Putative pentatricopeptide repeat-containing protein At1g77010, mitochondrial				nta-miR398	ubp14	Ubiquitin carboxyl-terminal hydrolase 14
sly-miR167b-3p	PCMP-E5	Putative pentatricopeptide repeat-containing protein At1g77010, mitochondrial				nta-miR398
sly-miR167b-3p	POR1	Protochlorophyllide reductase, chloroplastic				nta-miR398	COX5B-1	Cytochrome c oxidase subunit 5b-1, mitochondrial
sly-miR167b-3p	POR1	Protochlorophyllide reductase, chloroplastic				nta-miR408>stu-miR408b-3p	TULP5	Tubby-like F-box protein 5
sly-miR319a	SULTR3	Sulfate transporter 3.1				nta-miR408>stu-miR408b-3p	N	TMV resistance protein N
sly-miR319a	TCP24	Transcription factor TCP24				nta-miR408>stu-miR408b-3p	At3g47570	Probable LRR receptor-like serine/threonine-protein kinase At3g47570
sly-miR319a		54S rNiben101Scf01676g00006.1 : No hits found in DataBase!				nta-miR408>stu-miR408b-3p
sly-miR319a	RIPK	Serine/threonine-protein kinase RIPK				nta-miR408>stu-miR408b-3p
sly-miR319a	TCP2	Transcription factor TCP2				nta-miR408>stu-miR408b-3p
sly-miR319a	TCP24	Transcription factor TCP24				nta-miR408>stu-miR408b-3p		Basic blue protein
sly-miR319a	UGT89A2	UDP-glycosyltransferase 89A2				nta-miR408>stu-miR408b-3p	UCC3	Uclacyanin-3
sly-miR319a	CLPT2	ATP-dependent Clp protease ATP-binding subunit CLPT2, chloroplastic				nta-miR408>stu-miR408b-3p	PCRK1	Serine/threonine-protein kinase PCRK1
sly-miR319a	TCP2	Transcription factor TCP2				nta-miR408>stu-miR408b-3p
sly-miR319a	MNP1	54S ribosomal protein L12, mitochondrial				nta-miR408>stu-miR408b-3p	PCMP-H17	Pentatricopeptide repeat-containing protein At5g44230
sly-miR319a						nta-miR408>stu-miR408b-3p	TPS7	Probable alpha,alpha-trehalose-phosphate synthase [UDP-forming] 7
sly-miR319a	STP10	Sugar transport protein 10				nta-miR408>stu-miR408b-3p	TULP5	Tubby-like F-box protein 5
sly-miR319c-3p	TCP24	Transcription factor TCP24				nta-miR408>stu-miR408b-3p	AHK1	Histidine kinase 1
sly-miR319c-3p	TCP4	Transcription factor TCP4				nta-miR408>stu-miR408b-3p	TPS7	Probable alpha,alpha-trehalose-phosphate synthase [UDP-forming] 7
sly-miR319c-3p	TCP4	Transcription factor TCP4				nta-miR408>stu-miR408b-3p
sly-miR319c-3p	DUF7	DUF724 domain-containing protein 7				nta-miR408>stu-miR408b-3p		Basic blue protein
sly-miR319c-3p						nta-miR408>stu-miR408b-3p
sly-miR319c-3p	TCP2	Transcription factor TCP2				sly-miR167b-3p	PCMP-E5	Putative pentatricopeptide repeat-containing protein At1g77010, mitochondrial
sly-miR319c-3p	BIM2	Transcription factor BIM2				sly-miR167b-3p	PCMP-E5	Putative pentatricopeptide repeat-containing protein At1g77010, mitochondrial
sly-miR319c-3p	TCP24	Transcription factor TCP24				sly-miR167b-3p	POR1	Protochlorophyllide reductase, chloroplastic
sly-miR319c-3p	TCP2	Transcription factor TCP2				sly-miR167b-3p	POR1	Protochlorophyllide reductase, chloroplastic
sly-miR319c-3p						sly-miR395a>sly-miR395b
sly-miR319c-3p	TCP4	Transcription factor TCP4				sly-miR395a>sly-miR395b	ST3	Low affinity sulfate transporter 3
sly-miR319c-3p	TCP4	Transcription factor TCP4				sly-miR395a>sly-miR395b	KIN14C	Kinesin-like protein KIN-14C
sly-miR319c-3p	TCP4	Transcription factor TCP4				sly-miR395a>sly-miR395b	RPPL1	Putative disease resistance RPP13-like protein 1
sly-miR319c-3p						sly-miR395a>sly-miR395b	TAR4	Tryptophan aminotransferase-related protein 4
sly-miR319c-3p	XTH1	Putative xyloglucan endotransglucosylase/hydrolase protein 1				sly-miR395a>sly-miR395b	KIP1	Kinase-interacting protein 1
sly-miR319c-3p	TCP4	Transcription factor TCP4				sly-miR395a>sly-miR395b	SULTR2	Sulfate transporter 2.1
sly-miR319c-3p	TCP4	Transcription factor TCP4				sly-miR395a>sly-miR395b
sly-miR319c-3p	TCP4	Transcription factor TCP4				sly-miR399b
sly-miR398a>stu-miR398a-3p	At5g35735	Cytochrome b561 and DOMON domain-containing protein At5g35735				sly-miR399b
sly-miR398a>stu-miR398a-3p	SNM1	DNA cross-link repair protein SNM1				stu-miR166a-5p	STY13	Serine/threonine-protein kinase STY13
sly-miR398a>stu-miR398a-3p	PSB27-2	Photosystem II D1 precursor processing protein PSB27-H2, chloroplastic				stu-miR166a-5p
stu-miR166c-5p	ADH	Alcohol dehydrogenase				stu-miR166a-5p	APC2	Anaphase-promoting complex subunit 2
stu-miR166c-5p	XA21	Receptor kinase-like protein Xa21				stu-miR166a-5p
stu-miR166c-5p	XA21	Receptor kinase-like protein Xa21				stu-miR166c-5p	ADH	Alcohol dehydrogenase
stu-miR477a-5p						stu-miR166c-5p	XA21	Receptor kinase-like protein Xa21
stu-miR477a-5p	enp2	Ribosome biogenesis protein enp2 homolog				stu-miR166c-5p	XA21	Receptor kinase-like protein Xa21
stu-miR477a-5p	CDC2D	Cell division control protein 2 homolog D				novel30_mature	ATG11	Autophagy-related protein 11
stu-miR477a-5p	CPL4	RNA polymerase II C-terminal domain phosphatase-like 4				novel30_mature	ATG11	Autophagy-related protein 11
stu-miR477a-5p	DIM	Delta(24)-sterol reductase
stu-miR477a-5p	CIP7	COP1-interacting protein 7
stu-miR477a-5p
stu-miR477a-5p	PSL4	Glucosidase 2 subunit beta
stu-miR477a-5p	ORP1D	Oxysterol-binding protein-related protein 1D
stu-miR477a-5p	GCL2	LanC-like protein GCL2
stu-miR477a-5p	At2g30600/At2g30610	BTB/POZ domain-containing protein At2g30600
stu-miR477a-5p
stu-miR477a-5p	RFC3	Replication factor C subunit 3
stu-miR477a-5p
stu-miR477a-5p		Stearoyl-[acyl-carrier-protein] 9-desaturase, chloroplastic
stu-miR477a-5p
stu-miR477a-5p	RH35	DEAD-box ATP-dependent RNA helicase 35
stu-miR477a-5p	RFC3	Replication factor C subunit 3
stu-miR477a-5p	RFC3	Replication factor C subunit 3
stu-miR477a-5p	Os02g0220500	Elongation factor 1-gamma 2
stu-miR477a-5p	Os02g0220500	Elongation factor 1-gamma 2
stu-miR477a-5p	PEX6	Peroxisome biogenesis protein 6
stu-miR477a-5p	IREH1	Probable serine/threonine protein kinase IREH1
stu-miR477a-5p	RPC19	DNA-directed RNA polymerases I and III subunit RPAC2
stu-miR477a-5p	TSN1	Ribonuclease TUDOR 1
stu-miR477a-5p	XBOS34	Probable E3 ubiquitin-protein ligase XBOS34
stu-miR477a-5p	SCL1	Scarecrow-like protein 1
stu-miR477a-5p	YDA	Mitogen-activated protein kinase kinase kinase YODA
stu-miR477a-5p	CLPP4	ATP-dependent Clp protease proteolytic subunit 4, chloroplastic
stu-miR477a-5p	AKHSDH2	Bifunctional aspartokinase/homoserine dehydrogenase 2, chloroplastic
stu-miR477a-5p	RPL15	60S ribosomal protein L15
stu-miR477a-5p	At1g01970	Pentatricopeptide repeat-containing protein At1g01970
stu-miR477a-5p	GFT1	GDP-fucose transporter 1
stu-miR477a-5p
stu-miR477a-5p
stu-miR477a-5p	Os02g0220500	Elongation factor 1-gamma 2
stu-miR477a-5p	At4g02110	BRCT domain-containing protein At4g02110
stu-miR477a-5p	At3g51990	Serine/threonine-protein kinase-like protein At3g51990
stu-miR477a-5p	At2g30600/At2g30610	BTB/POZ domain-containing protein At2g30600
stu-miR477a-5p
stu-miR477a-5p	PRAF1	PH, RCC1 and FYVE domains-containing protein 1
stu-miR477a-5p	DIM	Delta(24)-sterol reductase
stu-miR477a-5p	VSR6	Vacuolar-sorting receptor 6
stu-miR477a-5p	enp2	Ribosome biogenesis protein enp2 homolog
stu-miR477a-5p	SPBC4F6.11c	Asparagine synthetase domain-containing protein C4F6.11c
stu-miR477a-5p
stu-miR477a-5p	At4g02110	BRCT domain-containing protein At4g02110
stu-miR477a-5p	MOS14	Transportin MOS14
stu-miR477a-5p	CYP80B2	Probable (S)-N-methylcoclaurine 3'-hydroxylase isozyme 2
stu-miR477a-5p	ROPGEF5	Rop guanine nucleotide exchange factor 5
stu-miR477a-5p	PAP12	Probable plastid-lipid-associated protein 12, chloroplastic
stu-miR477a-5p	DRT111	DNA-damage-repair/toleration protein DRT111, chloroplastic
stu-miR477a-5p	KINUB	Kinesin-like protein KIN-UB
stu-miR477a-5p	RH45	DEAD-box ATP-dependent RNA helicase 45
stu-miR477a-5p	NFXL1	NF-X1-type zinc finger protein NFXL1
stu-miR477a-5p	ECA4	Calcium-transporting ATPase 4, endoplasmic reticulum-type
stu-miR477a-5p		Tryptophan--tRNA ligase, chloroplaNiben101Scf06293g01002.1 : No hits found in DataBase!
stu-miR477a-5p	OVA4	Tryptophan--tRNA ligase, chloroplastic/mitochondrial
stu-miR477a-5p	Os03g0733400	Zinc finger BED domain-containing protein RICESLEEPER 2
stu-miR477a-5p	CIP7	COP1-interacting protein 7
stu-miR477a-5p	FH20	Formin-like protein 20
stu-miR477a-5p	SCL1	Scarecrow-like protein 1
stu-miR477a-5p	PSL4	Glucosidase 2 subunit beta
stu-miR477a-5p	PRAF1	PH, RCC1 and FYVE domains-containing protein 1
stu-miR477a-5p	PVA41	Vesicle-associated protein 4-1
stu-miR477a-5p	At2g21120	Probable magnesium transporter NIPA6
stu-miR477a-5p	XBOS34	Probable E3 ubiquitin-protein ligase XBOS34
stu-miR477a-5p	IRX9H	Probable beta-1,4-xylosyltransferase IRX9H
stu-miR477a-5p	Os02g0220500	Elongation factor 1-gamma 2
stu-miR477a-5p	GYP7	GTPase-activating protein GYP7
stu-miR477a-5p	CLPP4	ATP-dependent Clp protease proteolytic subunit 4, chloroplastic
stu-miR477a-5p	UGT74E2	UDP-glycosyltransferase 74E2
stu-miR477a-5p	DCL1	Endoribonuclease Dicer homolog 1
stu-miR477a-5p	DCL1	Endoribonuclease Dicer homolog 1
stu-miR477a-5p	RGL1	DELLA protein RGL1
stu-miR477a-5p
stu-miR477a-5p
stu-miR477a-5p	PEX6	Peroxisome biogenesis protein 6
stu-miR477a-5p	LPEAT1	Lysophospholipid acyltransferase LPEAT1
stu-miR477a-5p
stu-miR477a-5p	YMR114C	Putative peptidase YMR114C
stu-miR477a-5p	STY46	Serine/threonine-protein kinase STY46
stu-miR477a-5p	IAN9	Immune-associated nucleotide-binding protein 9
novel132_mature
novel132_mature		Guanine nucleotide-binding protein subunit beta-1
novel132_mature	TOPP9	Serine/threonine-protein phosphatase PP1 isozyme 9
novel132_mature	nxt3	Putative G3BP-like protein
novel132_mature	TOPP9	Serine/threonine-protein phosphatase PP1 isozyme 9
novel132_mature	TAC1	Transcriptional regulator TAC1
novel28_mature
novel28_mature	DHS1	Deoxyhypusine synthase
