# Supplementary material for: Unraveling the regulatory network of miRNA expression in Potato Y virus-infected of Nicotiana benthamiana using integrated small RNA and transcriptome sequencing
Source: Front Genet. 2024 Jan 8;14:1290466. doi: 10.3389/fgene.2023.1290466 (PMC10800900; doi:10.3389/fgene.2023.1290466)
Supplement: Supplementary file 10 [file Table5.XLSX]

## Sheet: Sheet1
miRNA_id	GO_id	GO_term
novel9_mature	GO:0005634,GO:0006952,GO:0009627,GO:0010090,GO:0010150,GO:0010182,GO:0016020,GO:0016021,GO:0031965,GO:0048573	nucleus|defense response|systemic acquired resistance|trichome morphogenesis|leaf senescence|sugar mediated signaling pathway|membrane|integral component of membrane|nuclear membrane|photoperiodism, flowering
novel9_mature	GO:0005634,GO:0006952,GO:0009627,GO:0010090,GO:0010150,GO:0010182,GO:0016020,GO:0016021,GO:0031965,GO:0048573	nucleus|defense response|systemic acquired resistance|trichome morphogenesis|leaf senescence|sugar mediated signaling pathway|membrane|integral component of membrane|nuclear membrane|photoperiodism, flowering
novel9_mature	GO:0004722,GO:0005829,GO:0046872	protein serine/threonine phosphatase activity|cytosol|metal ion binding
nta-miR167a>nta-miR167b>nta-miR167c	GO:0006855,GO:0015238,GO:0015297,GO:0016021	drug transmembrane transport|drug transmembrane transporter activity|antiporter activity|integral component of membrane
nta-miR167a>nta-miR167b>nta-miR167c	GO:0006855,GO:0015238,GO:0015297,GO:0016021	drug transmembrane transport|drug transmembrane transporter activity|antiporter activity|integral component of membrane
nta-miR167a>nta-miR167b>nta-miR167c	GO:0005737,GO:0005886,GO:0009506,GO:0010118	cytoplasm|plasma membrane|plasmodesma|stomatal movement
nta-miR167a>nta-miR167b>nta-miR167c	GO:0005200,GO:0005634,GO:0005654,GO:0005737,GO:0006281,GO:0007275,GO:0010082,GO:0030029,GO:0080036	structural constituent of cytoskeleton|nucleus|nucleoplasm|cytoplasm|DNA repair|multicellular organism development|regulation of root meristem growth|actin filament-based process|regulation of cytokinin-activated signaling pathway
nta-miR167a>nta-miR167b>nta-miR167c	GO:0003680,GO:0003700,GO:0005634,GO:0009640,GO:0009647,GO:0009908,GO:0010228,GO:0042826,GO:0043621	AT DNA binding|DNA-binding transcription factor activity|nucleus|photomorphogenesis|skotomorphogenesis|flower development|vegetative to reproductive phase transition of meristem|histone deacetylase binding|protein self-association
nta-miR167a>nta-miR167b>nta-miR167c	GO:0003700,GO:0005634,GO:0006355,GO:0010052,GO:0010118,GO:0043565,GO:0045893,GO:0046872,GO:1902066	DNA-binding transcription factor activity|nucleus|regulation of transcription, DNA-templated|guard cell differentiation|stomatal movement|sequence-specific DNA binding|positive regulation of transcription, DNA-templated|metal ion binding|regulation of cell wall pectin metabolic process
nta-miR167a>nta-miR167b>nta-miR167c	GO:0006855,GO:0015238,GO:0015297,GO:0016021	drug transmembrane transport|drug transmembrane transporter activity|antiporter activity|integral component of membrane
nta-miR167a>nta-miR167b>nta-miR167c	GO:0003723,GO:0005681,GO:0045292	RNA binding|spliceosomal complex|mRNA cis splicing, via spliceosome
nta-miR167a>nta-miR167b>nta-miR167c	GO:0006855,GO:0015238,GO:0015297,GO:0016021	drug transmembrane transport|drug transmembrane transporter activity|antiporter activity|integral component of membrane
nta-miR167a>nta-miR167b>nta-miR167c	GO:0005200,GO:0005634,GO:0005654,GO:0005737,GO:0006281,GO:0007275,GO:0010082,GO:0030029,GO:0080036	structural constituent of cytoskeleton|nucleus|nucleoplasm|cytoplasm|DNA repair|multicellular organism development|regulation of root meristem growth|actin filament-based process|regulation of cytokinin-activated signaling pathway
novel10_star	GO:0009611,GO:0031347,GO:2000022	response to wounding|regulation of defense response|regulation of jasmonic acid mediated signaling pathway
nta-miR319a>nta-miR319b>sly-miR319b>stu-miR319a-3p	GO:0003677,GO:0003700,GO:0005634,GO:0006355,GO:0008285,GO:0009965,GO:0030154,GO:0043565,GO:0045962,GO:0048366	DNA binding|DNA-binding transcription factor activity|nucleus|regulation of transcription, DNA-templated|negative regulation of cell proliferation|leaf morphogenesis|cell differentiation|sequence-specific DNA binding|positive regulation of development, heterochronic|leaf development
nta-miR319a>nta-miR319b>sly-miR319b>stu-miR319a-3p	GO:0003677,GO:0003700,GO:0005634,GO:0006355,GO:0009793,GO:0009965,GO:0030154,GO:0043565,GO:0045962,GO:0048366,GO:0048826	DNA binding|DNA-binding transcription factor activity|nucleus|regulation of transcription, DNA-templated|embryo development ending in seed dormancy|leaf morphogenesis|cell differentiation|sequence-specific DNA binding|positive regulation of development, heterochronic|leaf development|cotyledon morphogenesis
nta-miR319a>nta-miR319b>sly-miR319b>stu-miR319a-3p	GO:0003677,GO:0003700,GO:0005634,GO:0006355,GO:0009793,GO:0009965,GO:0030154,GO:0043565,GO:0045962,GO:0048366,GO:0048826	DNA binding|DNA-binding transcription factor activity|nucleus|regulation of transcription, DNA-templated|embryo development ending in seed dormancy|leaf morphogenesis|cell differentiation|sequence-specific DNA binding|positive regulation of development, heterochronic|leaf development|cotyledon morphogenesis
nta-miR319a>nta-miR319b>sly-miR319b>stu-miR319a-3p	GO:0005524,GO:0005634,GO:0005737,GO:0005771,GO:0007032,GO:0007033,GO:0007049,GO:0009506,GO:0010091,GO:0015031,GO:0016192,GO:0016787,GO:0032585,GO:0055075,GO:0055078	ATP binding|nucleus|cytoplasm|multivesicular body|endosome organization|vacuole organization|cell cycle|plasmodesma|trichome branching|protein transport|vesicle-mediated transport|hydrolase activity|multivesicular body membrane|potassium ion homeostasis|sodium ion homeostasis
nta-miR319a>nta-miR319b>sly-miR319b>stu-miR319a-3p	GO:0003700,GO:0005634,GO:0006355,GO:0009637,GO:0009965,GO:0030154,GO:0043565,GO:0045962,GO:0048366,GO:1903508,GO:2000306	DNA-binding transcription factor activity|nucleus|regulation of transcription, DNA-templated|response to blue light|leaf morphogenesis|cell differentiation|sequence-specific DNA binding|positive regulation of development, heterochronic|leaf development|positive regulation of nucleic acid-templated transcription|positive regulation of photomorphogenesis
nta-miR319a>nta-miR319b>sly-miR319b>stu-miR319a-3p	GO:0003700,GO:0005634,GO:0006351,GO:0043565,GO:0046983	DNA-binding transcription factor activity|nucleus|transcription, DNA-templated|sequence-specific DNA binding|protein dimerization activity
nta-miR319a>nta-miR319b>sly-miR319b>stu-miR319a-3p	GO:0003677,GO:0003700,GO:0005634,GO:0006355,GO:0008285,GO:0009965,GO:0030154,GO:0043565,GO:0045962,GO:0048366	DNA binding|DNA-binding transcription factor activity|nucleus|regulation of transcription, DNA-templated|negative regulation of cell proliferation|leaf morphogenesis|cell differentiation|sequence-specific DNA binding|positive regulation of development, heterochronic|leaf development
nta-miR319a>nta-miR319b>sly-miR319b>stu-miR319a-3p	GO:0003700,GO:0005634,GO:0006355,GO:0009637,GO:0009965,GO:0030154,GO:0043565,GO:0045962,GO:0048366,GO:1903508,GO:2000306	DNA-binding transcription factor activity|nucleus|regulation of transcription, DNA-templated|response to blue light|leaf morphogenesis|cell differentiation|sequence-specific DNA binding|positive regulation of development, heterochronic|leaf development|positive regulation of nucleic acid-templated transcription|positive regulation of photomorphogenesis
nta-miR319a>nta-miR319b>sly-miR319b>stu-miR319a-3p	GO:0005524,GO:0005634,GO:0005737,GO:0005771,GO:0007032,GO:0007033,GO:0007049,GO:0009506,GO:0010091,GO:0015031,GO:0016192,GO:0016787,GO:0032585,GO:0055075,GO:0055078	ATP binding|nucleus|cytoplasm|multivesicular body|endosome organization|vacuole organization|cell cycle|plasmodesma|trichome branching|protein transport|vesicle-mediated transport|hydrolase activity|multivesicular body membrane|potassium ion homeostasis|sodium ion homeostasis
nta-miR319a>nta-miR319b>sly-miR319b>stu-miR319a-3p	GO:0003677,GO:0005634,GO:0006355,GO:0009734	DNA binding|nucleus|regulation of transcription, DNA-templated|auxin-activated signaling pathway
nta-miR319a>nta-miR319b>sly-miR319b>stu-miR319a-3p	GO:0003677,GO:0003700,GO:0005634,GO:0006355,GO:0009793,GO:0009965,GO:0030154,GO:0043565,GO:0045962,GO:0048366,GO:0048826	DNA binding|DNA-binding transcription factor activity|nucleus|regulation of transcription, DNA-templated|embryo development ending in seed dormancy|leaf morphogenesis|cell differentiation|sequence-specific DNA binding|positive regulation of development, heterochronic|leaf development|cotyledon morphogenesis
nta-miR319a>nta-miR319b>sly-miR319b>stu-miR319a-3p	GO:0003677,GO:0003700,GO:0005634,GO:0006355,GO:0009793,GO:0009965,GO:0030154,GO:0043565,GO:0045962,GO:0048366,GO:0048826	DNA binding|DNA-binding transcription factor activity|nucleus|regulation of transcription, DNA-templated|embryo development ending in seed dormancy|leaf morphogenesis|cell differentiation|sequence-specific DNA binding|positive regulation of development, heterochronic|leaf development|cotyledon morphogenesis
nta-miR319a>nta-miR319b>sly-miR319b>stu-miR319a-3p	GO:0003677,GO:0003700,GO:0005634,GO:0006355,GO:0009793,GO:0009965,GO:0030154,GO:0043565,GO:0045962,GO:0048366,GO:0048826	DNA binding|DNA-binding transcription factor activity|nucleus|regulation of transcription, DNA-templated|embryo development ending in seed dormancy|leaf morphogenesis|cell differentiation|sequence-specific DNA binding|positive regulation of development, heterochronic|leaf development|cotyledon morphogenesis
nta-miR319a>nta-miR319b>sly-miR319b>stu-miR319a-3p	GO:0003677,GO:0003700,GO:0005634,GO:0006355,GO:0009793,GO:0009965,GO:0030154,GO:0043565,GO:0045962,GO:0048366,GO:0048826	DNA binding|DNA-binding transcription factor activity|nucleus|regulation of transcription, DNA-templated|embryo development ending in seed dormancy|leaf morphogenesis|cell differentiation|sequence-specific DNA binding|positive regulation of development, heterochronic|leaf development|cotyledon morphogenesis
nta-miR319a>nta-miR319b>sly-miR319b>stu-miR319a-3p	GO:0003677,GO:0003700,GO:0005634,GO:0006355,GO:0009793,GO:0009965,GO:0030154,GO:0043565,GO:0045962,GO:0048366,GO:0048826	DNA binding|DNA-binding transcription factor activity|nucleus|regulation of transcription, DNA-templated|embryo development ending in seed dormancy|leaf morphogenesis|cell differentiation|sequence-specific DNA binding|positive regulation of development, heterochronic|leaf development|cotyledon morphogenesis
nta-miR319a>nta-miR319b>sly-miR319b>stu-miR319a-3p	GO:0003677,GO:0003700,GO:0005634,GO:0006355,GO:0009793,GO:0009965,GO:0030154,GO:0043565,GO:0045962,GO:0048366,GO:0048826	DNA binding|DNA-binding transcription factor activity|nucleus|regulation of transcription, DNA-templated|embryo development ending in seed dormancy|leaf morphogenesis|cell differentiation|sequence-specific DNA binding|positive regulation of development, heterochronic|leaf development|cotyledon morphogenesis
nta-miR390a>sly-miR390a-5p>stu-miR390-5p	GO:0005576,GO:0009505,GO:0052793,GO:0071555	extracellular region|plant-type cell wall|pectin acetylesterase activity|cell wall organization
nta-miR390a>sly-miR390a-5p>stu-miR390-5p	GO:0003988,GO:0005730,GO:0005739,GO:0005774,GO:0005777,GO:0006635,GO:0009507,GO:0009514,GO:0009611,GO:0009695,GO:0009789,GO:0010111,GO:0010124,GO:0016020,GO:0031408	acetyl-CoA C-acyltransferase activity|nucleolus|mitochondrion|vacuolar membrane|peroxisome|fatty acid beta-oxidation|chloroplast|glyoxysome|response to wounding|jasmonic acid biosynthetic process|positive regulation of abscisic acid-activated signaling pathway|glyoxysome organization|phenylacetate catabolic process|membrane|oxylipin biosynthetic process
nta-miR390a>sly-miR390a-5p>stu-miR390-5p	GO:0000139,GO:0005783,GO:0005789,GO:0005794,GO:0006656,GO:0016021,GO:0071617	Golgi membrane|endoplasmic reticulum|endoplasmic reticulum membrane|Golgi apparatus|phosphatidylcholine biosynthetic process|integral component of membrane|lysophospholipid acyltransferase activity
nta-miR390a>sly-miR390a-5p>stu-miR390-5p	GO:0005829,GO:0009813,GO:0046872,GO:0051213,GO:0080167,GO:0097237,GO:0120091,GO:2000022	cytosol|flavonoid biosynthetic process|metal ion binding|dioxygenase activity|response to karrikin|cellular response to toxic substance|jasmonic acid hydrolase|regulation of jasmonic acid mediated signaling pathway
nta-miR390a>sly-miR390a-5p>stu-miR390-5p	GO:0005524,GO:0005634,GO:0006351,GO:0006355,GO:0008285,GO:0009624,GO:0043565,GO:0044212,GO:0048364,GO:0061062	ATP binding|nucleus|transcription, DNA-templated|regulation of transcription, DNA-templated|negative regulation of cell proliferation|response to nematode|sequence-specific DNA binding|transcription regulatory region DNA binding|root development|regulation of nematode larval development
nta-miR390a>sly-miR390a-5p>stu-miR390-5p	GO:0004066,GO:0005524,GO:0006541,GO:0070981	asparagine synthase (glutamine-hydrolyzing) activity|ATP binding|glutamine metabolic process|L-asparagine biosynthetic process
nta-miR390a>sly-miR390a-5p>stu-miR390-5p	GO:0009813,GO:0046872,GO:0051213,GO:0120091,GO:2000022	flavonoid biosynthetic process|metal ion binding|dioxygenase activity|jasmonic acid hydrolase|regulation of jasmonic acid mediated signaling pathway
nta-miR390a>sly-miR390a-5p>stu-miR390-5p	GO:0016021	integral component of membrane
nta-miR390a>sly-miR390a-5p>stu-miR390-5p	GO:0005634,GO:0005739,GO:0005829,GO:0006633,GO:0016020,GO:0090409,GO:0090410	nucleus|mitochondrion|cytosol|fatty acid biosynthetic process|membrane|malonyl-CoA synthetase activity|malonate catabolic process
nta-miR479a	GO:0000147,GO:0004674,GO:0005524,GO:0005634,GO:0005737,GO:0006468,GO:0007015,GO:0007165,GO:0030100,GO:0030479	actin cortical patch assembly|protein serine/threonine kinase activity|ATP binding|nucleus|cytoplasm|protein phosphorylation|actin filament organization|signal transduction|regulation of endocytosis|actin cortical patch
nta-miR482b-3p	GO:0005525,GO:0005634,GO:0005635,GO:0005643,GO:0005737,GO:0005829,GO:0006606,GO:0006607,GO:0006610,GO:0008139,GO:0010389,GO:0031965,GO:0034399,GO:0061608	GTP binding|nucleus|nuclear envelope|nuclear pore|cytoplasm|cytosol|protein import into nucleus|NLS-bearing protein import into nucleus|ribosomal protein import into nucleus|nuclear localization sequence binding|regulation of G2/M transition of mitotic cell cycle|nuclear membrane|nuclear periphery|nuclear import signal receptor activity
nta-miR482b-3p	GO:0005524,GO:0005737,GO:0009626,GO:0016020,GO:0043531	ATP binding|cytoplasm|plant-type hypersensitive response|membrane|ADP binding
nta-miR482b-3p	GO:0005524,GO:0005737,GO:0007165,GO:0009626,GO:0043531	ATP binding|cytoplasm|signal transduction|plant-type hypersensitive response|ADP binding
nta-miR482b-3p	GO:0005525,GO:0005634,GO:0005635,GO:0005643,GO:0005737,GO:0005829,GO:0006606,GO:0006607,GO:0006610,GO:0008139,GO:0010389,GO:0031965,GO:0034399,GO:0061608	GTP binding|nucleus|nuclear envelope|nuclear pore|cytoplasm|cytosol|protein import into nucleus|NLS-bearing protein import into nucleus|ribosomal protein import into nucleus|nuclear localization sequence binding|regulation of G2/M transition of mitotic cell cycle|nuclear membrane|nuclear periphery|nuclear import signal receptor activity
nta-miR482b-3p	GO:0005524,GO:0005737,GO:0007165,GO:0009626,GO:0043531	ATP binding|cytoplasm|signal transduction|plant-type hypersensitive response|ADP binding
nta-miR482b-3p	GO:0005524,GO:0005737,GO:0009626,GO:0016020,GO:0043531	ATP binding|cytoplasm|plant-type hypersensitive response|membrane|ADP binding
nta-miR6157	GO:0005634	nucleus
nta-miR6157	GO:0005634	nucleus
sly-miR164b-3p	GO:0052689	carboxylic ester hydrolase activity
sly-miR164b-3p	GO:0005737,GO:0008171,GO:0008757,GO:0017096,GO:0019438,GO:0030187,GO:0046983	cytoplasm|O-methyltransferase activity|S-adenosylmethionine-dependent methyltransferase activity|acetylserotonin O-methyltransferase activity|aromatic compound biosynthetic process|melatonin biosynthetic process|protein dimerization activity
sly-miR167b-3p	GO:0009507,GO:0015979,GO:0015995,GO:0016630	chloroplast|photosynthesis|chlorophyll biosynthetic process|protochlorophyllide reductase activity
sly-miR167b-3p	GO:0009507,GO:0015979,GO:0015995,GO:0016630	chloroplast|photosynthesis|chlorophyll biosynthetic process|protochlorophyllide reductase activity
sly-miR319a	GO:0008271,GO:0008272,GO:0009507,GO:0015116,GO:0015293,GO:0015301,GO:0016021	secondary active sulfate transmembrane transporter activity|sulfate transport|chloroplast|sulfate transmembrane transporter activity|symporter activity|anion:anion antiporter activity|integral component of membrane
sly-miR319a	GO:0003677,GO:0003700,GO:0005634,GO:0006355,GO:0008285,GO:0009965,GO:0030154,GO:0043565,GO:0045962,GO:0048366	DNA binding|DNA-binding transcription factor activity|nucleus|regulation of transcription, DNA-templated|negative regulation of cell proliferation|leaf morphogenesis|cell differentiation|sequence-specific DNA binding|positive regulation of development, heterochronic|leaf development
sly-miR319a	GO:0003735,GO:0005762,GO:0032543,GO:0042645	structural constituent of ribosome|mitochondrial large ribosomal subunit|mitochondrial translation|mitochondrial nucleoid
sly-miR319a	GO:0003700,GO:0005634,GO:0006355,GO:0009637,GO:0009965,GO:0030154,GO:0043565,GO:0045962,GO:0048366,GO:1903508,GO:2000306	DNA-binding transcription factor activity|nucleus|regulation of transcription, DNA-templated|response to blue light|leaf morphogenesis|cell differentiation|sequence-specific DNA binding|positive regulation of development, heterochronic|leaf development|positive regulation of nucleic acid-templated transcription|positive regulation of photomorphogenesis
sly-miR319a	GO:0003677,GO:0003700,GO:0005634,GO:0006355,GO:0008285,GO:0009965,GO:0030154,GO:0043565,GO:0045962,GO:0048366	DNA binding|DNA-binding transcription factor activity|nucleus|regulation of transcription, DNA-templated|negative regulation of cell proliferation|leaf morphogenesis|cell differentiation|sequence-specific DNA binding|positive regulation of development, heterochronic|leaf development
sly-miR319a	GO:0008194,GO:0035251,GO:0043231,GO:0080043,GO:0080044	UDP-glycosyltransferase activity|UDP-glucosyltransferase activity|intracellular membrane-bounded organelle|quercetin 3-O-glucosyltransferase activity|quercetin 7-O-glucosyltransferase activity
sly-miR319a	GO:0009507,GO:0009532,GO:0009570,GO:0009941,GO:0019538,GO:0043424	chloroplast|plastid stroma|chloroplast stroma|chloroplast envelope|protein metabolic process|protein histidine kinase binding
sly-miR319a	GO:0003700,GO:0005634,GO:0006355,GO:0009637,GO:0009965,GO:0030154,GO:0043565,GO:0045962,GO:0048366,GO:1903508,GO:2000306	DNA-binding transcription factor activity|nucleus|regulation of transcription, DNA-templated|response to blue light|leaf morphogenesis|cell differentiation|sequence-specific DNA binding|positive regulation of development, heterochronic|leaf development|positive regulation of nucleic acid-templated transcription|positive regulation of photomorphogenesis
sly-miR319a	GO:0003735,GO:0005762,GO:0032543,GO:0042645	structural constituent of ribosome|mitochondrial large ribosomal subunit|mitochondrial translation|mitochondrial nucleoid
sly-miR319a	GO:0005351,GO:0005354,GO:0005355,GO:0005886,GO:0005887,GO:0008645,GO:0009679,GO:0015578,GO:0055055,GO:0071333	carbohydrate:proton symporter activity|galactose transmembrane transporter activity|glucose transmembrane transporter activity|plasma membrane|integral component of plasma membrane|hexose transmembrane transport|hexose:proton symporter activity|mannose transmembrane transporter activity|D-glucose:proton symporter activity|cellular response to glucose stimulus
sly-miR319c-3p	GO:0003677,GO:0003700,GO:0005634,GO:0006355,GO:0008285,GO:0009965,GO:0030154,GO:0043565,GO:0045962,GO:0048366	DNA binding|DNA-binding transcription factor activity|nucleus|regulation of transcription, DNA-templated|negative regulation of cell proliferation|leaf morphogenesis|cell differentiation|sequence-specific DNA binding|positive regulation of development, heterochronic|leaf development
sly-miR319c-3p	GO:0003677,GO:0003700,GO:0005634,GO:0006355,GO:0009793,GO:0009965,GO:0030154,GO:0043565,GO:0045962,GO:0048366,GO:0048826	DNA binding|DNA-binding transcription factor activity|nucleus|regulation of transcription, DNA-templated|embryo development ending in seed dormancy|leaf morphogenesis|cell differentiation|sequence-specific DNA binding|positive regulation of development, heterochronic|leaf development|cotyledon morphogenesis
sly-miR319c-3p	GO:0003677,GO:0003700,GO:0005634,GO:0006355,GO:0009793,GO:0009965,GO:0030154,GO:0043565,GO:0045962,GO:0048366,GO:0048826	DNA binding|DNA-binding transcription factor activity|nucleus|regulation of transcription, DNA-templated|embryo development ending in seed dormancy|leaf morphogenesis|cell differentiation|sequence-specific DNA binding|positive regulation of development, heterochronic|leaf development|cotyledon morphogenesis
sly-miR319c-3p	GO:0005634,GO:0009908,GO:0040008,GO:0042803	nucleus|flower development|regulation of growth|protein homodimerization activity
sly-miR319c-3p	GO:0003700,GO:0005634,GO:0006355,GO:0009637,GO:0009965,GO:0030154,GO:0043565,GO:0045962,GO:0048366,GO:1903508,GO:2000306	DNA-binding transcription factor activity|nucleus|regulation of transcription, DNA-templated|response to blue light|leaf morphogenesis|cell differentiation|sequence-specific DNA binding|positive regulation of development, heterochronic|leaf development|positive regulation of nucleic acid-templated transcription|positive regulation of photomorphogenesis
sly-miR319c-3p	GO:0003700,GO:0005634,GO:0006351,GO:0043565,GO:0046983	DNA-binding transcription factor activity|nucleus|transcription, DNA-templated|sequence-specific DNA binding|protein dimerization activity
sly-miR319c-3p	GO:0003677,GO:0003700,GO:0005634,GO:0006355,GO:0008285,GO:0009965,GO:0030154,GO:0043565,GO:0045962,GO:0048366	DNA binding|DNA-binding transcription factor activity|nucleus|regulation of transcription, DNA-templated|negative regulation of cell proliferation|leaf morphogenesis|cell differentiation|sequence-specific DNA binding|positive regulation of development, heterochronic|leaf development
sly-miR319c-3p	GO:0003700,GO:0005634,GO:0006355,GO:0009637,GO:0009965,GO:0030154,GO:0043565,GO:0045962,GO:0048366,GO:1903508,GO:2000306	DNA-binding transcription factor activity|nucleus|regulation of transcription, DNA-templated|response to blue light|leaf morphogenesis|cell differentiation|sequence-specific DNA binding|positive regulation of development, heterochronic|leaf development|positive regulation of nucleic acid-templated transcription|positive regulation of photomorphogenesis
sly-miR319c-3p	GO:0003677,GO:0003700,GO:0005634,GO:0006355,GO:0009793,GO:0009965,GO:0030154,GO:0043565,GO:0045962,GO:0048366,GO:0048826	DNA binding|DNA-binding transcription factor activity|nucleus|regulation of transcription, DNA-templated|embryo development ending in seed dormancy|leaf morphogenesis|cell differentiation|sequence-specific DNA binding|positive regulation of development, heterochronic|leaf development|cotyledon morphogenesis
sly-miR319c-3p	GO:0003677,GO:0003700,GO:0005634,GO:0006355,GO:0009793,GO:0009965,GO:0030154,GO:0043565,GO:0045962,GO:0048366,GO:0048826	DNA binding|DNA-binding transcription factor activity|nucleus|regulation of transcription, DNA-templated|embryo development ending in seed dormancy|leaf morphogenesis|cell differentiation|sequence-specific DNA binding|positive regulation of development, heterochronic|leaf development|cotyledon morphogenesis
sly-miR319c-3p	GO:0003677,GO:0003700,GO:0005634,GO:0006355,GO:0009793,GO:0009965,GO:0030154,GO:0043565,GO:0045962,GO:0048366,GO:0048826	DNA binding|DNA-binding transcription factor activity|nucleus|regulation of transcription, DNA-templated|embryo development ending in seed dormancy|leaf morphogenesis|cell differentiation|sequence-specific DNA binding|positive regulation of development, heterochronic|leaf development|cotyledon morphogenesis
sly-miR319c-3p	GO:0004553,GO:0005618,GO:0010411,GO:0016762,GO:0042546,GO:0048046,GO:0071555	hydrolase activity, hydrolyzing O-glycosyl compounds|cell wall|xyloglucan metabolic process|xyloglucan:xyloglucosyl transferase activity|cell wall biogenesis|apoplast|cell wall organization
sly-miR319c-3p	GO:0003677,GO:0003700,GO:0005634,GO:0006355,GO:0009793,GO:0009965,GO:0030154,GO:0043565,GO:0045962,GO:0048366,GO:0048826	DNA binding|DNA-binding transcription factor activity|nucleus|regulation of transcription, DNA-templated|embryo development ending in seed dormancy|leaf morphogenesis|cell differentiation|sequence-specific DNA binding|positive regulation of development, heterochronic|leaf development|cotyledon morphogenesis
sly-miR319c-3p	GO:0003677,GO:0003700,GO:0005634,GO:0006355,GO:0009793,GO:0009965,GO:0030154,GO:0043565,GO:0045962,GO:0048366,GO:0048826	DNA binding|DNA-binding transcription factor activity|nucleus|regulation of transcription, DNA-templated|embryo development ending in seed dormancy|leaf morphogenesis|cell differentiation|sequence-specific DNA binding|positive regulation of development, heterochronic|leaf development|cotyledon morphogenesis
sly-miR319c-3p	GO:0003677,GO:0003700,GO:0005634,GO:0006355,GO:0009793,GO:0009965,GO:0030154,GO:0043565,GO:0045962,GO:0048366,GO:0048826	DNA binding|DNA-binding transcription factor activity|nucleus|regulation of transcription, DNA-templated|embryo development ending in seed dormancy|leaf morphogenesis|cell differentiation|sequence-specific DNA binding|positive regulation of development, heterochronic|leaf development|cotyledon morphogenesis
sly-miR398a>stu-miR398a-3p	GO:0005886,GO:0016021,GO:0046872,GO:0055114	plasma membrane|integral component of membrane|metal ion binding|oxidation-reduction process
sly-miR398a>stu-miR398a-3p	GO:0000784,GO:0003684,GO:0006281,GO:0006303,GO:0031848,GO:0035312,GO:0036297	nuclear chromosome, telomeric region|damaged DNA binding|DNA repair|double-strand break repair via nonhomologous end joining|protection from non-homologous end joining at telomere|5'-3' exodeoxyribonuclease activity|interstrand cross-link repair
sly-miR398a>stu-miR398a-3p	GO:0009507,GO:0009543,GO:0010207	chloroplast|chloroplast thylakoid lumen|photosystem II assembly
stu-miR166c-5p	GO:0004022,GO:0005737,GO:0008270	alcohol dehydrogenase (NAD) activity|cytoplasm|zinc ion binding
stu-miR166c-5p	GO:0004674,GO:0005524,GO:0005634,GO:0005789,GO:0005886,GO:0006952,GO:0016021,GO:0032541,GO:1990578	protein serine/threonine kinase activity|ATP binding|nucleus|endoplasmic reticulum membrane|plasma membrane|defense response|integral component of membrane|cortical endoplasmic reticulum|perinuclear endoplasmic reticulum membrane
stu-miR166c-5p	GO:0004674,GO:0005524,GO:0005634,GO:0005789,GO:0005886,GO:0006952,GO:0016021,GO:0032541,GO:1990578	protein serine/threonine kinase activity|ATP binding|nucleus|endoplasmic reticulum membrane|plasma membrane|defense response|integral component of membrane|cortical endoplasmic reticulum|perinuclear endoplasmic reticulum membrane
stu-miR477a-5p	GO:0000462,GO:0005634,GO:0005730,GO:0005829,GO:0006364,GO:0030686,GO:0032040,GO:0042274	maturation of SSU-rRNA from tricistronic rRNA transcript (SSU-rRNA, 5.8S rRNA, LSU-rRNA)|nucleus|nucleolus|cytosol|rRNA processing|90S preribosome|small-subunit processome|ribosomal small subunit biogenesis
stu-miR477a-5p	GO:0004693,GO:0005524,GO:0007049,GO:0008353,GO:0051301	cyclin-dependent protein serine/threonine kinase activity|ATP binding|cell cycle|RNA polymerase II CTD heptapeptide repeat kinase activity|cell division
stu-miR477a-5p	GO:0003723,GO:0005634,GO:0008022,GO:0008420,GO:0009651,GO:0046872,GO:0070940	RNA binding|nucleus|protein C-terminus binding|RNA polymerase II CTD heptapeptide repeat phosphatase activity|response to salt stress|metal ion binding|dephosphorylation of RNA polymerase II C-terminal domain
stu-miR477a-5p	GO:0005516,GO:0016021,GO:0050614,GO:0071949	calmodulin binding|integral component of membrane|delta24-sterol reductase activity|FAD binding
stu-miR477a-5p	GO:0005634,GO:0005886,GO:0009416,GO:0009718,GO:0015995,GO:0045893	nucleus|plasma membrane|response to light stimulus|anthocyanin-containing compound biosynthetic process|chlorophyll biosynthetic process|positive regulation of transcription, DNA-templated
stu-miR477a-5p	GO:0005783,GO:0006491,GO:0042742	endoplasmic reticulum|N-glycan processing|defense response to bacterium
stu-miR477a-5p	GO:0005829,GO:0008289,GO:0015248,GO:0016020,GO:0032934,GO:0043231	cytosol|lipid binding|sterol transporter activity|membrane|sterol binding|intracellular membrane-bounded organelle
stu-miR477a-5p	GO:0003824,GO:0005886,GO:0019898,GO:0046872	catalytic activity|plasma membrane|extrinsic component of membrane|metal ion binding
stu-miR477a-5p	GO:0016567	protein ubiquitination
stu-miR477a-5p	GO:0003677,GO:0005524,GO:0005634,GO:0005663,GO:0006261	DNA binding|ATP binding|nucleus|DNA replication factor C complex|DNA-dependent DNA replication
stu-miR477a-5p	GO:0006633,GO:0009507,GO:0045300,GO:0046872,GO:0102786	fatty acid biosynthetic process|chloroplast|acyl-[acyl-carrier-protein] desaturase activity|metal ion binding|stearoyl-[acp] desaturase activity
stu-miR477a-5p	GO:0003723,GO:0004386,GO:0005524,GO:0008270	RNA binding|helicase activity|ATP binding|zinc ion binding
stu-miR477a-5p	GO:0003677,GO:0005524,GO:0005634,GO:0005663,GO:0006261	DNA binding|ATP binding|nucleus|DNA replication factor C complex|DNA-dependent DNA replication
stu-miR477a-5p	GO:0003677,GO:0005524,GO:0005634,GO:0005663,GO:0006261	DNA binding|ATP binding|nucleus|DNA replication factor C complex|DNA-dependent DNA replication
stu-miR477a-5p	GO:0003746	translation elongation factor activity
stu-miR477a-5p	GO:0003746	translation elongation factor activity
stu-miR477a-5p	GO:0005524,GO:0005778,GO:0005829,GO:0006625,GO:0006635,GO:0007031,GO:0016558,GO:0016887	ATP binding|peroxisomal membrane|cytosol|protein targeting to peroxisome|fatty acid beta-oxidation|peroxisome organization|protein import into peroxisome matrix|ATPase activity
stu-miR477a-5p	GO:0004674,GO:0005524,GO:0005829,GO:0005886,GO:0016301,GO:0018105,GO:0035556,GO:0040008,GO:0046777,GO:0046872	protein serine/threonine kinase activity|ATP binding|cytosol|plasma membrane|kinase activity|peptidyl-serine phosphorylation|intracellular signal transduction|regulation of growth|protein autophosphorylation|metal ion binding
stu-miR477a-5p	GO:0001054,GO:0003677,GO:0005654,GO:0005666,GO:0005736,GO:0006360,GO:0006386,GO:0042254,GO:0042797,GO:0046983	RNA polymerase I activity|DNA binding|nucleoplasm|RNA polymerase III complex|RNA polymerase I complex|transcription by RNA polymerase I|termination of RNA polymerase III transcription|ribosome biogenesis|tRNA transcription by RNA polymerase III|protein dimerization activity
stu-miR477a-5p	GO:0000932,GO:0003723,GO:0003729,GO:0004518,GO:0005618,GO:0005634,GO:0005635,GO:0005737,GO:0005783,GO:0005829,GO:0005886,GO:0006397,GO:0006401,GO:0006402,GO:0009507,GO:0009651,GO:0010372,GO:0010494,GO:0016442,GO:0031047,GO:0034605,GO:0046686,GO:0048471	P-body|RNA binding|mRNA binding|nuclease activity|cell wall|nucleus|nuclear envelope|cytoplasm|endoplasmic reticulum|cytosol|plasma membrane|mRNA processing|RNA catabolic process|mRNA catabolic process|chloroplast|response to salt stress|positive regulation of gibberellin biosynthetic process|cytoplasmic stress granule|RISC complex|gene silencing by RNA|cellular response to heat|response to cadmi…
stu-miR477a-5p	GO:0016567,GO:0016740,GO:0046872	protein ubiquitination|transferase activity|metal ion binding
stu-miR477a-5p	GO:0003700,GO:0005634,GO:0006355,GO:0043565	DNA-binding transcription factor activity|nucleus|regulation of transcription, DNA-templated|sequence-specific DNA binding
stu-miR477a-5p	GO:0004674,GO:0004709,GO:0005524,GO:0005737,GO:0010098,GO:0010103,GO:0010229,GO:0023014,GO:0031098,GO:0032147,GO:0040008	protein serine/threonine kinase activity|MAP kinase kinase kinase activity|ATP binding|cytoplasm|suspensor development|stomatal complex morphogenesis|inflorescence development|signal transduction by protein phosphorylation|stress-activated protein kinase signaling cascade|activation of protein kinase activity|regulation of growth
stu-miR477a-5p	GO:0004252,GO:0009507,GO:0009532,GO:0009535,GO:0009570,GO:0009579,GO:0009658,GO:0009840,GO:0009941,GO:0048510	serine-type endopeptidase activity|chloroplast|plastid stroma|chloroplast thylakoid membrane|chloroplast stroma|thylakoid|chloroplast organization|chloroplastic endopeptidase Clp complex|chloroplast envelope|regulation of timing of transition from vegetative to reproductive phase
stu-miR477a-5p	GO:0004072,GO:0004412,GO:0005524,GO:0009086,GO:0009088,GO:0009089,GO:0009090,GO:0009507,GO:0009570,GO:0050661	aspartate kinase activity|homoserine dehydrogenase activity|ATP binding|methionine biosynthetic process|threonine biosynthetic process|lysine biosynthetic process via diaminopimelate|homoserine biosynthetic process|chloroplast|chloroplast stroma|NADP binding
stu-miR477a-5p	GO:0003735,GO:0005840,GO:0006412	structural constituent of ribosome|ribosome|translation
stu-miR477a-5p	GO:0000139,GO:0005457,GO:0005794,GO:0008643,GO:0015297,GO:0015780,GO:0016021	Golgi membrane|GDP-fucose transmembrane transporter activity|Golgi apparatus|carbohydrate transport|antiporter activity|nucleotide-sugar transmembrane transport|integral component of membrane
stu-miR477a-5p	GO:0005829,GO:0008289,GO:0015248,GO:0016020,GO:0032934,GO:0043231	cytosol|lipid binding|sterol transporter activity|membrane|sterol binding|intracellular membrane-bounded organelle
stu-miR477a-5p	GO:0003746	translation elongation factor activity
stu-miR477a-5p	GO:0016567	protein ubiquitination
stu-miR477a-5p	GO:0017112,GO:0035091,GO:0046872,GO:0070300	Rab guanyl-nucleotide exchange factor activity|phosphatidylinositol binding|metal ion binding|phosphatidic acid binding
stu-miR477a-5p	GO:0005516,GO:0005737,GO:0005773,GO:0005774,GO:0005783,GO:0005886,GO:0008202,GO:0009808,GO:0009826,GO:0009834,GO:0016020,GO:0016021,GO:0016132,GO:0016628,GO:0050614,GO:0071949	calmodulin binding|cytoplasm|vacuole|vacuolar membrane|endoplasmic reticulum|plasma membrane|steroid metabolic process|lignin metabolic process|unidimensional cell growth|plant-type secondary cell wall biogenesis|membrane|integral component of membrane|brassinosteroid biosynthetic process|oxidoreductase activity, acting on the CH-CH group of donors, NAD or NADP as acceptor|delta24-sterol reductas…
stu-miR477a-5p	GO:0000139,GO:0005509,GO:0005768,GO:0005802,GO:0006511,GO:0006623,GO:0006896,GO:0016020,GO:0016021,GO:0017119,GO:0030665,GO:0031902,GO:0061630	Golgi membrane|calcium ion binding|endosome|trans-Golgi network|ubiquitin-dependent protein catabolic process|protein targeting to vacuole|Golgi to vacuole transport|membrane|integral component of membrane|Golgi transport complex|clathrin-coated vesicle membrane|late endosome membrane|ubiquitin protein ligase activity
stu-miR477a-5p	GO:0000462,GO:0005634,GO:0005730,GO:0005829,GO:0006364,GO:0030686,GO:0032040,GO:0042274	maturation of SSU-rRNA from tricistronic rRNA transcript (SSU-rRNA, 5.8S rRNA, LSU-rRNA)|nucleus|nucleolus|cytosol|rRNA processing|90S preribosome|small-subunit processome|ribosomal small subunit biogenesis
stu-miR477a-5p	GO:0004066,GO:0005634,GO:0005829,GO:0006529,GO:0006541	asparagine synthase (glutamine-hydrolyzing) activity|nucleus|cytosol|asparagine biosynthetic process|glutamine metabolic process
stu-miR477a-5p	GO:0005634,GO:0005737,GO:0006606,GO:0008139,GO:0008536,GO:0008565,GO:0043484	nucleus|cytoplasm|protein import into nucleus|nuclear localization sequence binding|Ran GTPase binding|protein transporter activity|regulation of RNA splicing
stu-miR477a-5p	GO:0004497,GO:0005506,GO:0005789,GO:0016021,GO:0016705,GO:0020037,GO:0031090	monooxygenase activity|iron ion binding|endoplasmic reticulum membrane|integral component of membrane|oxidoreductase activity, acting on paired donors, with incorporation or reduction of molecular oxygen|heme binding|organelle membrane
stu-miR477a-5p	GO:0005089	Rho guanyl-nucleotide exchange factor activity
stu-miR477a-5p	GO:0009507,GO:0009534,GO:0009535,GO:0009941,GO:0016020	chloroplast|chloroplast thylakoid|chloroplast thylakoid membrane|chloroplast envelope|membrane
stu-miR477a-5p	GO:0000380,GO:0000381,GO:0003723,GO:0005634,GO:0005737,GO:0006281,GO:0009507,GO:0043484	alternative mRNA splicing, via spliceosome|regulation of alternative mRNA splicing, via spliceosome|RNA binding|nucleus|cytoplasm|DNA repair|chloroplast|regulation of RNA splicing
stu-miR477a-5p	GO:0003777,GO:0005524,GO:0005737,GO:0005871,GO:0005874,GO:0007018,GO:0008017,GO:0016887,GO:0032886,GO:0048364	microtubule motor activity|ATP binding|cytoplasm|kinesin complex|microtubule|microtubule-based movement|microtubule binding|ATPase activity|regulation of microtubule-based process|root development
stu-miR477a-5p	GO:0003723,GO:0004386,GO:0005524	RNA binding|helicase activity|ATP binding
stu-miR477a-5p	GO:0000122,GO:0000977,GO:0001078,GO:0003729,GO:0005634,GO:0008270,GO:0009642,GO:0009651,GO:0009697,GO:0010188,GO:0010310,GO:0016567,GO:0016740,GO:0042742	negative regulation of transcription by RNA polymerase II|RNA polymerase II regulatory region sequence-specific DNA binding|proximal promoter DNA-binding transcription repressor activity, RNA polymerase II-specific|mRNA binding|nucleus|zinc ion binding|response to light intensity|response to salt stress|salicylic acid biosynthetic process|response to microbial phytotoxin|regulation of hydrogen pe…
stu-miR477a-5p	GO:0005388,GO:0005524,GO:0005783,GO:0005886,GO:0008553,GO:0016021,GO:0046872	calcium-transporting ATPase activity|ATP binding|endoplasmic reticulum|plasma membrane|proton-exporting ATPase activity, phosphorylative mechanism|integral component of membrane|metal ion binding
stu-miR477a-5p	GO:0004830,GO:0005524,GO:0005739,GO:0006436,GO:0009507	tryptophan-tRNA ligase activity|ATP binding|mitochondrion|tryptophanyl-tRNA aminoacylation|chloroplast
stu-miR477a-5p	GO:0004830,GO:0005524,GO:0005739,GO:0006436,GO:0009507	tryptophan-tRNA ligase activity|ATP binding|mitochondrion|tryptophanyl-tRNA aminoacylation|chloroplast
stu-miR477a-5p	GO:0003677,GO:0005634,GO:0009791,GO:0046872,GO:0046983	DNA binding|nucleus|post-embryonic development|metal ion binding|protein dimerization activity
stu-miR477a-5p	GO:0005634,GO:0005886,GO:0009416,GO:0009718,GO:0015995,GO:0045893	nucleus|plasma membrane|response to light stimulus|anthocyanin-containing compound biosynthetic process|chlorophyll biosynthetic process|positive regulation of transcription, DNA-templated
stu-miR477a-5p	GO:0004721	phosphoprotein phosphatase activity
stu-miR477a-5p	GO:0003700,GO:0005634,GO:0006355,GO:0043565	DNA-binding transcription factor activity|nucleus|regulation of transcription, DNA-templated|sequence-specific DNA binding
stu-miR477a-5p	GO:0005783,GO:0006491,GO:0042742	endoplasmic reticulum|N-glycan processing|defense response to bacterium
stu-miR477a-5p	GO:0017112,GO:0035091,GO:0046872,GO:0070300	Rab guanyl-nucleotide exchange factor activity|phosphatidylinositol binding|metal ion binding|phosphatidic acid binding
stu-miR477a-5p	GO:0005789,GO:0005886,GO:0006970	endoplasmic reticulum membrane|plasma membrane|response to osmotic stress
stu-miR477a-5p	GO:0005769,GO:0005783,GO:0005886,GO:0015095,GO:0015693,GO:0016021,GO:0043621,GO:0051607	early endosome|endoplasmic reticulum|plasma membrane|magnesium ion transmembrane transporter activity|magnesium ion transport|integral component of membrane|protein self-association|defense response to virus
stu-miR477a-5p	GO:0016567,GO:0016740,GO:0046872	protein ubiquitination|transferase activity|metal ion binding
stu-miR477a-5p	GO:0000139,GO:0005794,GO:0009834,GO:0010417,GO:0010584,GO:0015018,GO:0016021,GO:0042285,GO:0045492,GO:0071555	Golgi membrane|Golgi apparatus|plant-type secondary cell wall biogenesis|glucuronoxylan biosynthetic process|pollen exine formation|galactosylgalactosylxylosylprotein 3-beta-glucuronosyltransferase activity|integral component of membrane|xylosyltransferase activity|xylan biosynthetic process|cell wall organization
stu-miR477a-5p	GO:0003746	translation elongation factor activity
stu-miR477a-5p	GO:0005096	GTPase activator activity
stu-miR477a-5p	GO:0004252,GO:0009507,GO:0009532,GO:0009535,GO:0009570,GO:0009579,GO:0009658,GO:0009840,GO:0009941,GO:0048510	serine-type endopeptidase activity|chloroplast|plastid stroma|chloroplast thylakoid membrane|chloroplast stroma|thylakoid|chloroplast organization|chloroplastic endopeptidase Clp complex|chloroplast envelope|regulation of timing of transition from vegetative to reproductive phase
stu-miR477a-5p	GO:0008194,GO:0010016,GO:0035251,GO:0042631,GO:0043231,GO:0052638,GO:0070301,GO:0071215,GO:0071475,GO:0080024,GO:0080043,GO:0080044,GO:0080167	UDP-glycosyltransferase activity|shoot system morphogenesis|UDP-glucosyltransferase activity|cellular response to water deprivation|intracellular membrane-bounded organelle|indole-3-butyrate beta-glucosyltransferase activity|cellular response to hydrogen peroxide|cellular response to abscisic acid stimulus|cellular hyperosmotic salinity response|indolebutyric acid metabolic process|quercetin 3-O-…
stu-miR477a-5p	GO:0003677,GO:0003723,GO:0004386,GO:0004525,GO:0005524,GO:0005634,GO:0005737,GO:0016075,GO:0016442,GO:0030422,GO:0046872	DNA binding|RNA binding|helicase activity|ribonuclease III activity|ATP binding|nucleus|cytoplasm|rRNA catabolic process|RISC complex|production of siRNA involved in RNA interference|metal ion binding
stu-miR477a-5p	GO:0003677,GO:0003723,GO:0004386,GO:0004525,GO:0005524,GO:0005634,GO:0005737,GO:0016075,GO:0016442,GO:0030422,GO:0046872	DNA binding|RNA binding|helicase activity|ribonuclease III activity|ATP binding|nucleus|cytoplasm|rRNA catabolic process|RISC complex|production of siRNA involved in RNA interference|metal ion binding
stu-miR477a-5p	GO:0003700,GO:0003712,GO:0005634,GO:0009723,GO:0009737,GO:0009739,GO:0009740,GO:0009863,GO:0009867,GO:0009908,GO:0009938,GO:0010187,GO:0030154,GO:0042538,GO:0043565,GO:2000033,GO:2000377	DNA-binding transcription factor activity|transcription coregulator activity|nucleus|response to ethylene|response to abscisic acid|response to gibberellin|gibberellic acid mediated signaling pathway|salicylic acid mediated signaling pathway|jasmonic acid mediated signaling pathway|flower development|negative regulation of gibberellic acid mediated signaling pathway|negative regulation of seed ge…
stu-miR477a-5p	GO:0005524,GO:0005778,GO:0005829,GO:0006625,GO:0006635,GO:0007031,GO:0016558,GO:0016887	ATP binding|peroxisomal membrane|cytosol|protein targeting to peroxisome|fatty acid beta-oxidation|peroxisome organization|protein import into peroxisome matrix|ATPase activity
stu-miR477a-5p	GO:0000038,GO:0005634,GO:0005783,GO:0005789,GO:0006644,GO:0008654,GO:0016021,GO:0050200,GO:0071618	very long-chain fatty acid metabolic process|nucleus|endoplasmic reticulum|endoplasmic reticulum membrane|phospholipid metabolic process|phospholipid biosynthetic process|integral component of membrane|plasmalogen synthase activity|lysophosphatidylethanolamine acyltransferase activity
stu-miR477a-5p	GO:0008233	peptidase activity
stu-miR477a-5p	GO:0004674,GO:0004712,GO:0005524,GO:0005829,GO:0009658	protein serine/threonine kinase activity|protein serine/threonine/tyrosine kinase activity|ATP binding|cytosol|chloroplast organization
stu-miR477a-5p	GO:0005525	GTP binding
novel28_mature	GO:0008612,GO:0034038	peptidyl-lysine modification to peptidyl-hypusine|deoxyhypusine synthase activity
novel43_star	GO:0005634,GO:0005789,GO:0017137,GO:0032991,GO:0044732	nucleus|endoplasmic reticulum membrane|Rab GTPase binding|protein-containing complex|mitotic spindle pole body
novel43_star	GO:0005886,GO:0009507	plasma membrane|chloroplast
novel43_star	GO:0000502,GO:0005634,GO:0005829,GO:0005886,GO:0008540,GO:0030163,GO:0030234,GO:0034515,GO:0042176,GO:0043161	proteasome complex|nucleus|cytosol|plasma membrane|proteasome regulatory particle, base subcomplex|protein catabolic process|enzyme regulator activity|proteasome storage granule|regulation of protein catabolic process|proteasome-mediated ubiquitin-dependent protein catabolic process
novel43_star	GO:0000502,GO:0005634,GO:0005829,GO:0005886,GO:0008540,GO:0030163,GO:0030234,GO:0034515,GO:0042176,GO:0043161	proteasome complex|nucleus|cytosol|plasma membrane|proteasome regulatory particle, base subcomplex|protein catabolic process|enzyme regulator activity|proteasome storage granule|regulation of protein catabolic process|proteasome-mediated ubiquitin-dependent protein catabolic process
novel43_star	GO:0000304,GO:0009507,GO:0010343,GO:0042651	response to singlet oxygen|chloroplast|singlet oxygen-mediated programmed cell death|thylakoid membrane
novel43_star	GO:0004674,GO:0004712,GO:0005524,GO:0005634,GO:0009651,GO:0010182	protein serine/threonine kinase activity|protein serine/threonine/tyrosine kinase activity|ATP binding|nucleus|response to salt stress|sugar mediated signaling pathway
novel43_star	GO:0005739,GO:0006749,GO:0009651,GO:0009793,GO:0009960,GO:0016788,GO:0046872,GO:0048316,GO:0050313,GO:0070813	mitochondrion|glutathione metabolic process|response to salt stress|embryo development ending in seed dormancy|endosperm development|hydrolase activity, acting on ester bonds|metal ion binding|seed development|sulfur dioxygenase activity|hydrogen sulfide metabolic process
novel43_star	GO:0004564,GO:0005774,GO:0005975,GO:0016021	beta-fructofuranosidase activity|vacuolar membrane|carbohydrate metabolic process|integral component of membrane
novel43_star	GO:0002238,GO:0005524,GO:0005634,GO:0005829,GO:0005886,GO:0009507	response to molecule of fungal origin|ATP binding|nucleus|cytosol|plasma membrane|chloroplast
novel43_star	GO:0004478,GO:0005524,GO:0005737,GO:0006556,GO:0006730,GO:0046872	methionine adenosyltransferase activity|ATP binding|cytoplasm|S-adenosylmethionine biosynthetic process|one-carbon metabolic process|metal ion binding
novel43_star	GO:0003729,GO:0004386,GO:0005524	mRNA binding|helicase activity|ATP binding
novel43_star	GO:0005634,GO:0005789,GO:0017137,GO:0032991,GO:0044732	nucleus|endoplasmic reticulum membrane|Rab GTPase binding|protein-containing complex|mitotic spindle pole body
novel43_star	GO:0005576,GO:0009505,GO:0052793,GO:0071555	extracellular region|plant-type cell wall|pectin acetylesterase activity|cell wall organization
novel43_star	GO:0001678,GO:0004340,GO:0005524,GO:0005536,GO:0005739,GO:0005829,GO:0006096,GO:0006970,GO:0008865,GO:0009409,GO:0009536,GO:0009651,GO:0019158,GO:0031307,GO:0080147	cellular glucose homeostasis|glucokinase activity|ATP binding|glucose binding|mitochondrion|cytosol|glycolytic process|response to osmotic stress|fructokinase activity|response to cold|plastid|response to salt stress|mannokinase activity|integral component of mitochondrial outer membrane|root hair cell development
novel43_star	GO:0005576,GO:0009505,GO:0052793,GO:0071555	extracellular region|plant-type cell wall|pectin acetylesterase activity|cell wall organization
novel43_star	GO:0003700,GO:0005634,GO:0009733,GO:0009734,GO:0010114,GO:0010218	DNA-binding transcription factor activity|nucleus|response to auxin|auxin-activated signaling pathway|response to red light|response to far red light
novel43_star	GO:0001678,GO:0004340,GO:0005524,GO:0005536,GO:0005739,GO:0005829,GO:0006096,GO:0006970,GO:0008865,GO:0009409,GO:0009536,GO:0009651,GO:0019158,GO:0031307,GO:0080147	cellular glucose homeostasis|glucokinase activity|ATP binding|glucose binding|mitochondrion|cytosol|glycolytic process|response to osmotic stress|fructokinase activity|response to cold|plastid|response to salt stress|mannokinase activity|integral component of mitochondrial outer membrane|root hair cell development
novel43_star	GO:0004478,GO:0005524,GO:0005737,GO:0006556,GO:0006730,GO:0046872	methionine adenosyltransferase activity|ATP binding|cytoplasm|S-adenosylmethionine biosynthetic process|one-carbon metabolic process|metal ion binding
nta-miR168d>nta-miR168e	GO:0003729,GO:0003743,GO:0005634,GO:0005829,GO:0005850,GO:0005851,GO:0033290,GO:0043022,GO:0043614	mRNA binding|translation initiation factor activity|nucleus|cytosol|eukaryotic translation initiation factor 2 complex|eukaryotic translation initiation factor 2B complex|eukaryotic 48S preinitiation complex|ribosome binding|multi-eIF complex
nta-miR168d>nta-miR168e	GO:0006813,GO:0015299,GO:0016020,GO:0016021	potassium ion transport|solute:proton antiporter activity|membrane|integral component of membrane
nta-miR168d>nta-miR168e	GO:0004674,GO:0005524,GO:0005886,GO:0016021	protein serine/threonine kinase activity|ATP binding|plasma membrane|integral component of membrane
nta-miR168d>nta-miR168e	GO:0005509,GO:0005886,GO:0050832	calcium ion binding|plasma membrane|defense response to fungus
nta-miR168d>nta-miR168e	GO:0005576,GO:0016787	extracellular region|hydrolase activity
nta-miR168d>nta-miR168e	GO:0005524,GO:0005739,GO:0005774,GO:0006457,GO:0009408,GO:0009414,GO:0009507,GO:0009536,GO:0009570,GO:0009651,GO:0009704,GO:0009941,GO:0010157,GO:0042803,GO:0045037,GO:0051082	ATP binding|mitochondrion|vacuolar membrane|protein folding|response to heat|response to water deprivation|chloroplast|plastid|chloroplast stroma|response to salt stress|de-etiolation|chloroplast envelope|response to chlorate|protein homodimerization activity|protein import into chloroplast stroma|unfolded protein binding
nta-miR168d>nta-miR168e	GO:0003700,GO:0005634,GO:0009738,GO:0019760,GO:0043565	DNA-binding transcription factor activity|nucleus|abscisic acid-activated signaling pathway|glucosinolate metabolic process|sequence-specific DNA binding
nta-miR168d>nta-miR168e	GO:0006813,GO:0015299,GO:0016021	potassium ion transport|solute:proton antiporter activity|integral component of membrane
nta-miR168d>nta-miR168e	GO:0005509,GO:0005886,GO:0050832	calcium ion binding|plasma membrane|defense response to fungus
nta-miR168d>nta-miR168e	GO:0000463,GO:0003723,GO:0005730,GO:0042273,GO:0042802,GO:0070180,GO:1990904	maturation of LSU-rRNA from tricistronic rRNA transcript (SSU-rRNA, 5.8S rRNA, LSU-rRNA)|RNA binding|nucleolus|ribosomal large subunit biogenesis|identical protein binding|large ribosomal subunit rRNA binding|ribonucleoprotein complex
nta-miR168d>nta-miR168e	GO:0006511,GO:0016567	ubiquitin-dependent protein catabolic process|protein ubiquitination
nta-miR168d>nta-miR168e	GO:0000463,GO:0003723,GO:0005730,GO:0042273,GO:0042802,GO:0070180,GO:1990904	maturation of LSU-rRNA from tricistronic rRNA transcript (SSU-rRNA, 5.8S rRNA, LSU-rRNA)|RNA binding|nucleolus|ribosomal large subunit biogenesis|identical protein binding|large ribosomal subunit rRNA binding|ribonucleoprotein complex
novel10_star	GO:0009611,GO:0031347,GO:2000022	response to wounding|regulation of defense response|regulation of jasmonic acid mediated signaling pathway
nta-miR390a>sly-miR390a-5p>stu-miR390-5p	GO:0005576,GO:0009505,GO:0052793,GO:0071555	extracellular region|plant-type cell wall|pectin acetylesterase activity|cell wall organization
nta-miR390a>sly-miR390a-5p>stu-miR390-5p	GO:0003988,GO:0005730,GO:0005739,GO:0005774,GO:0005777,GO:0006635,GO:0009507,GO:0009514,GO:0009611,GO:0009695,GO:0009789,GO:0010111,GO:0010124,GO:0016020,GO:0031408	acetyl-CoA C-acyltransferase activity|nucleolus|mitochondrion|vacuolar membrane|peroxisome|fatty acid beta-oxidation|chloroplast|glyoxysome|response to wounding|jasmonic acid biosynthetic process|positive regulation of abscisic acid-activated signaling pathway|glyoxysome organization|phenylacetate catabolic process|membrane|oxylipin biosynthetic process
nta-miR390a>sly-miR390a-5p>stu-miR390-5p	GO:0000139,GO:0005783,GO:0005789,GO:0005794,GO:0006656,GO:0016021,GO:0071617	Golgi membrane|endoplasmic reticulum|endoplasmic reticulum membrane|Golgi apparatus|phosphatidylcholine biosynthetic process|integral component of membrane|lysophospholipid acyltransferase activity
nta-miR390a>sly-miR390a-5p>stu-miR390-5p	GO:0005829,GO:0009813,GO:0046872,GO:0051213,GO:0080167,GO:0097237,GO:0120091,GO:2000022	cytosol|flavonoid biosynthetic process|metal ion binding|dioxygenase activity|response to karrikin|cellular response to toxic substance|jasmonic acid hydrolase|regulation of jasmonic acid mediated signaling pathway
nta-miR390a>sly-miR390a-5p>stu-miR390-5p	GO:0005524,GO:0005634,GO:0006351,GO:0006355,GO:0008285,GO:0009624,GO:0043565,GO:0044212,GO:0048364,GO:0061062	ATP binding|nucleus|transcription, DNA-templated|regulation of transcription, DNA-templated|negative regulation of cell proliferation|response to nematode|sequence-specific DNA binding|transcription regulatory region DNA binding|root development|regulation of nematode larval development
nta-miR390a>sly-miR390a-5p>stu-miR390-5p	GO:0004066,GO:0005524,GO:0006541,GO:0070981	asparagine synthase (glutamine-hydrolyzing) activity|ATP binding|glutamine metabolic process|L-asparagine biosynthetic process
nta-miR390a>sly-miR390a-5p>stu-miR390-5p	GO:0009813,GO:0046872,GO:0051213,GO:0120091,GO:2000022	flavonoid biosynthetic process|metal ion binding|dioxygenase activity|jasmonic acid hydrolase|regulation of jasmonic acid mediated signaling pathway
nta-miR390a>sly-miR390a-5p>stu-miR390-5p	GO:0016021	integral component of membrane
nta-miR390a>sly-miR390a-5p>stu-miR390-5p	GO:0005634,GO:0005739,GO:0005829,GO:0006633,GO:0016020,GO:0090409,GO:0090410	nucleus|mitochondrion|cytosol|fatty acid biosynthetic process|membrane|malonyl-CoA synthetase activity|malonate catabolic process
nta-miR395a>nta-miR395b>nta-miR395c>stu-miR395a>stu-miR395b>stu-miR395c>stu-miR395d>stu-miR395e>stu-miR395f>stu-miR395g>stu-miR395h>stu-miR395i>stu-miR395j
nta-miR395a>nta-miR395b>nta-miR395c>stu-miR395a>stu-miR395b>stu-miR395c>stu-miR395d>stu-miR395e>stu-miR395f>stu-miR395g>stu-miR395h>stu-miR395i>stu-miR395j	GO:0008483,GO:0016021,GO:0016846	transaminase activity|integral component of membrane|carbon-sulfur lyase activity
nta-miR395a>nta-miR395b>nta-miR395c>stu-miR395a>stu-miR395b>stu-miR395c>stu-miR395d>stu-miR395e>stu-miR395f>stu-miR395g>stu-miR395h>stu-miR395i>stu-miR395j	GO:0008271,GO:0015116,GO:0015293,GO:0015301,GO:0016021,GO:1902358	secondary active sulfate transmembrane transporter activity|sulfate transmembrane transporter activity|symporter activity|anion:anion antiporter activity|integral component of membrane|sulfate transmembrane transport
nta-miR395a>nta-miR395b>nta-miR395c>stu-miR395a>stu-miR395b>stu-miR395c>stu-miR395d>stu-miR395e>stu-miR395f>stu-miR395g>stu-miR395h>stu-miR395i>stu-miR395j
nta-miR398	GO:0000776,GO:0000911,GO:0000922,GO:0005813,GO:0005819,GO:0005874,GO:0007051,GO:0008017,GO:0009506,GO:0009524,GO:0009574,GO:0009920,GO:0030951,GO:0030981,GO:0046785,GO:0051010,GO:0051298	kinetochore|cytokinesis by cell plate formation|spindle pole|centrosome|spindle|microtubule|spindle organization|microtubule binding|plasmodesma|phragmoplast|preprophase band|cell plate formation involved in plant-type cell wall biogenesis|establishment or maintenance of microtubule cytoskeleton polarity|cortical microtubule cytoskeleton|microtubule polymerization|microtubule plus-end binding|cen…
nta-miR398	GO:0004129,GO:0005739,GO:0005751,GO:0006123,GO:0042776,GO:0046872	cytochrome-c oxidase activity|mitochondrion|mitochondrial respiratory chain complex IV|mitochondrial electron transport, cytochrome c to oxygen|mitochondrial ATP synthesis coupled proton transport|metal ion binding
nta-miR398	GO:0003729,GO:0005737,GO:0005856,GO:0005886,GO:0046872,GO:0051015,GO:0051017	mRNA binding|cytoplasm|cytoskeleton|plasma membrane|metal ion binding|actin filament binding|actin filament bundle assembly
nta-miR398	GO:0004197,GO:0004843,GO:0005634,GO:0005654,GO:0008270,GO:0016579,GO:0043161,GO:0071108,GO:1990380	cysteine-type endopeptidase activity|thiol-dependent ubiquitin-specific protease activity|nucleus|nucleoplasm|zinc ion binding|protein deubiquitination|proteasome-mediated ubiquitin-dependent protein catabolic process|protein K48-linked deubiquitination|Lys48-specific deubiquitinase activity
nta-miR398	GO:0000776,GO:0000922,GO:0005737,GO:0005813,GO:0005874,GO:0007051,GO:0030951,GO:0046785,GO:0051010,GO:0051298	kinetochore|spindle pole|cytoplasm|centrosome|microtubule|spindle organization|establishment or maintenance of microtubule cytoskeleton polarity|microtubule polymerization|microtubule plus-end binding|centrosome duplication
nta-miR398	GO:0030479,GO:0032587,GO:0035091,GO:0051015,GO:0051017,GO:0051666,GO:1900027	actin cortical patch|ruffle membrane|phosphatidylinositol binding|actin filament binding|actin filament bundle assembly|actin cortical patch localization|regulation of ruffle assembly
nta-miR398	GO:0004197,GO:0004843,GO:0005634,GO:0005654,GO:0008270,GO:0016579,GO:0043161,GO:0071108,GO:1990380	cysteine-type endopeptidase activity|thiol-dependent ubiquitin-specific protease activity|nucleus|nucleoplasm|zinc ion binding|protein deubiquitination|proteasome-mediated ubiquitin-dependent protein catabolic process|protein K48-linked deubiquitination|Lys48-specific deubiquitinase activity
nta-miR398	GO:0004129,GO:0005739,GO:0005751,GO:0006123,GO:0008270,GO:0009535,GO:0042776,GO:0046872,GO:0050897	cytochrome-c oxidase activity|mitochondrion|mitochondrial respiratory chain complex IV|mitochondrial electron transport, cytochrome c to oxygen|zinc ion binding|chloroplast thylakoid membrane|mitochondrial ATP synthesis coupled proton transport|metal ion binding|cobalt ion binding
nta-miR408>stu-miR408b-3p	GO:0005929,GO:0035091,GO:0061512	cilium|phosphatidylinositol binding|protein localization to cilium
nta-miR408>stu-miR408b-3p	GO:0005524,GO:0005737,GO:0007165,GO:0009626,GO:0043531	ATP binding|cytoplasm|signal transduction|plant-type hypersensitive response|ADP binding
nta-miR408>stu-miR408b-3p	GO:0009055,GO:0046872	electron transfer activity|metal ion binding
nta-miR408>stu-miR408b-3p	GO:0009055,GO:0031225,GO:0046658,GO:0046872	electron transfer activity|anchored component of membrane|anchored component of plasma membrane|metal ion binding
nta-miR408>stu-miR408b-3p	GO:0002221,GO:0004672,GO:0005524,GO:0005886,GO:0009617,GO:0042742,GO:0052033,GO:0080142	pattern recognition receptor signaling pathway|protein kinase activity|ATP binding|plasma membrane|response to bacterium|defense response to bacterium|pathogen-associated molecular pattern dependent induction by symbiont of host innate immune response|regulation of salicylic acid biosynthetic process
nta-miR408>stu-miR408b-3p	GO:0005737,GO:0005829,GO:0005992,GO:0016311,GO:0016757,GO:0070413	cytoplasm|cytosol|trehalose biosynthetic process|dephosphorylation|transferase activity, transferring glycosyl groups|trehalose metabolism in response to stress
nta-miR408>stu-miR408b-3p	GO:0005929,GO:0035091,GO:0061512	cilium|phosphatidylinositol binding|protein localization to cilium
nta-miR408>stu-miR408b-3p	GO:0000155,GO:0005034,GO:0005622,GO:0005886,GO:0006970,GO:0009414,GO:0009738,GO:0009927,GO:0010375,GO:0010431,GO:0016021	phosphorelay sensor kinase activity|osmosensor activity|intracellular|plasma membrane|response to osmotic stress|response to water deprivation|abscisic acid-activated signaling pathway|histidine phosphotransfer kinase activity|stomatal complex patterning|seed maturation|integral component of membrane
nta-miR408>stu-miR408b-3p	GO:0005737,GO:0005829,GO:0005992,GO:0016311,GO:0016757,GO:0070413	cytoplasm|cytosol|trehalose biosynthetic process|dephosphorylation|transferase activity, transferring glycosyl groups|trehalose metabolism in response to stress
nta-miR408>stu-miR408b-3p	GO:0009055,GO:0046872	electron transfer activity|metal ion binding
sly-miR167b-3p	GO:0009507,GO:0015979,GO:0015995,GO:0016630	chloroplast|photosynthesis|chlorophyll biosynthetic process|protochlorophyllide reductase activity
sly-miR167b-3p	GO:0009507,GO:0015979,GO:0015995,GO:0016630	chloroplast|photosynthesis|chlorophyll biosynthetic process|protochlorophyllide reductase activity
sly-miR395a>sly-miR395b	GO:0008271,GO:0016021	secondary active sulfate transmembrane transporter activity|integral component of membrane
sly-miR395a>sly-miR395b	GO:0003777,GO:0005524,GO:0005871,GO:0005874,GO:0007018,GO:0008017,GO:0016887	microtubule motor activity|ATP binding|kinesin complex|microtubule|microtubule-based movement|microtubule binding|ATPase activity
sly-miR395a>sly-miR395b	GO:0008483,GO:0016021,GO:0016846	transaminase activity|integral component of membrane|carbon-sulfur lyase activity
sly-miR395a>sly-miR395b	GO:0003779,GO:0005737	actin binding|cytoplasm
sly-miR395a>sly-miR395b	GO:0008271,GO:0015116,GO:0015293,GO:0015301,GO:0016021,GO:1902358	secondary active sulfate transmembrane transporter activity|sulfate transmembrane transporter activity|symporter activity|anion:anion antiporter activity|integral component of membrane|sulfate transmembrane transport
sly-miR399b>stu-miR399a-5p>stu-miR399b-5p>stu-miR399c-5p>stu-miR399d-5p>stu-miR399e-5p>stu-miR399f-5p>stu-miR399g-5p>stu-miR399h>stu-miR399k-5p>stu-miR399l-5p>stu-miR399m-5p>stu-miR399n-5p>stu-miR399o-5p
sly-miR399b>stu-miR399a-5p>stu-miR399b-5p>stu-miR399c-5p>stu-miR399d-5p>stu-miR399e-5p>stu-miR399f-5p>stu-miR399g-5p>stu-miR399h>stu-miR399k-5p>stu-miR399l-5p>stu-miR399m-5p>stu-miR399n-5p>stu-miR399o-5p
stu-miR166a-5p	GO:0004674,GO:0004712,GO:0004713,GO:0005524,GO:0005886,GO:0006468,GO:0010344	protein serine/threonine kinase activity|protein serine/threonine/tyrosine kinase activity|protein tyrosine kinase activity|ATP binding|plasma membrane|protein phosphorylation|seed oilbody biogenesis
stu-miR166a-5p	GO:0005634,GO:0005680,GO:0005819,GO:0006511,GO:0007049,GO:0009561,GO:0016567,GO:0031625,GO:0051301	nucleus|anaphase-promoting complex|spindle|ubiquitin-dependent protein catabolic process|cell cycle|megagametogenesis|protein ubiquitination|ubiquitin protein ligase binding|cell division
stu-miR166a-5p
stu-miR166c-5p	GO:0004022,GO:0005737,GO:0008270	alcohol dehydrogenase (NAD) activity|cytoplasm|zinc ion binding
stu-miR166c-5p	GO:0004674,GO:0005524,GO:0005634,GO:0005789,GO:0005886,GO:0006952,GO:0016021,GO:0032541,GO:1990578	protein serine/threonine kinase activity|ATP binding|nucleus|endoplasmic reticulum membrane|plasma membrane|defense response|integral component of membrane|cortical endoplasmic reticulum|perinuclear endoplasmic reticulum membrane
stu-miR166c-5p	GO:0004674,GO:0005524,GO:0005634,GO:0005789,GO:0005886,GO:0006952,GO:0016021,GO:0032541,GO:1990578	protein serine/threonine kinase activity|ATP binding|nucleus|endoplasmic reticulum membrane|plasma membrane|defense response|integral component of membrane|cortical endoplasmic reticulum|perinuclear endoplasmic reticulum membrane
novel30_mature	GO:0000045,GO:0000422,GO:0001934,GO:0005776,GO:0006914,GO:0009506,GO:0010150,GO:0015031,GO:0019898,GO:0019901,GO:0030242,GO:0031410,GO:0032947,GO:0034045,GO:0034727,GO:0042803,GO:0061709,GO:0061723,GO:1990316	autophagosome assembly|autophagy of mitochondrion|positive regulation of protein phosphorylation|autophagosome|autophagy|plasmodesma|leaf senescence|protein transport|extrinsic component of membrane|protein kinase binding|autophagy of peroxisome|cytoplasmic vesicle|protein-containing complex scaffold activity|phagophore assembly site membrane|piecemeal microautophagy of the nucleus|protein homodi…
novel30_mature	GO:0000045,GO:0000422,GO:0001934,GO:0005776,GO:0006914,GO:0009506,GO:0010150,GO:0015031,GO:0019898,GO:0019901,GO:0030242,GO:0031410,GO:0032947,GO:0034045,GO:0034727,GO:0042803,GO:0061709,GO:0061723,GO:1990316	autophagosome assembly|autophagy of mitochondrion|positive regulation of protein phosphorylation|autophagosome|autophagy|plasmodesma|leaf senescence|protein transport|extrinsic component of membrane|protein kinase binding|autophagy of peroxisome|cytoplasmic vesicle|protein-containing complex scaffold activity|phagophore assembly site membrane|piecemeal microautophagy of the nucleus|protein homodi…
novel132_mature	GO:0005506,GO:0005783,GO:0008284,GO:0016020,GO:0016021,GO:0016709,GO:0020037,GO:0035265,GO:0040009,GO:0046622,GO:0048437	iron ion binding|endoplasmic reticulum|positive regulation of cell proliferation|membrane|integral component of membrane|oxidoreductase activity, acting on paired donors, with incorporation or reduction of molecular oxygen, NAD(P)H as one donor, and incorporation of one atom of oxygen|heme binding|organ growth|regulation of growth rate|positive regulation of organ growth|floral organ development
novel132_mature	GO:0007165	signal transduction
novel132_mature	GO:0004722,GO:0005634,GO:0005737,GO:0046872	protein serine/threonine phosphatase activity|nucleus|cytoplasm|metal ion binding
novel132_mature	GO:0003723,GO:0003729,GO:0005829,GO:0010494,GO:0016579,GO:0034517,GO:0051028,GO:0060628,GO:1905538,GO:1990861,GO:1990904	RNA binding|mRNA binding|cytosol|cytoplasmic stress granule|protein deubiquitination|ribophagy|mRNA transport|regulation of ER to Golgi vesicle-mediated transport|polysome binding|Ubp3-Bre5 deubiquitination complex|ribonucleoprotein complex
novel132_mature	GO:0004722,GO:0005634,GO:0005737,GO:0046872	protein serine/threonine phosphatase activity|nucleus|cytoplasm|metal ion binding
novel132_mature	GO:0003677,GO:0003700,GO:0005634,GO:0006355,GO:0046872,GO:0051973	DNA binding|DNA-binding transcription factor activity|nucleus|regulation of transcription, DNA-templated|metal ion binding|positive regulation of telomerase activity
